# Supplementary material for: Knowledge, Attitudes, Motivations, and Practices of Blood Donation Among the Population of Saudi Arabia
Source: Healthcare (Basel). 2026 Apr 24;14(9):1143. doi: 10.3390/healthcare14091143 (PMC13164309; doi:10.3390/healthcare14091143)
Supplement: Supplementary file 1 [file healthcare-14-01143-s001.zip]

Archive with 1 entries (1 files):
- healthcare-4080381-supplementary.xlsx
