# Supplementary material for: Knowledge, Attitudes, Motivations, and Practices of Blood Donation Among the Population of Saudi Arabia
Source: Healthcare (Basel). 2026 Apr 24;14(9):1143. doi: 10.3390/healthcare14091143 (PMC13164309; doi:10.3390/healthcare14091143)
Supplement: Supplementary file 1 [file healthcare-14-01143-s001.zip › healthcare-4080381-supplementary.xlsx]

## Sheet: Sheet1
Timestamp	Please select a language. فضno اختر لغة	1- Age	2- Gender	3- Nationality	4- Martial Status	5- Level of education	6- Occupation	7- What is your blood group?	8- What is the blood type that can donate to any individual?	9- What is the minimum age for blood donation?	10- What is the minimum weight for blood donation?	11- What is the minimum interval between two blood donations?	12- Do you know where the location of blood bank in our community is?	13- Do you think that donating blood can cause infectious diseases, such as HIV, during process of donating to donor?	14- Can diabetic or hypertensive patient donate blood?	15- Does the blood bank do tests on donated blood for infections like HIV, Hepatitis B and C to ensure safe blood transfusion?	16- Do you think blood donation is part of altruism (concern for the wellbeing of Others)?	17- Do you think blood donation is a religious duty?	18- Do you think blood donation is a national duty?	19- Do you think blood donation is a healthy habit?	20- Have you donated blood before?	21-How many times have you donated blood in life?	22-What was the reason for previous donation?	23- How was your blood donation experience?	24- Will you donate blood again if asked?	25- Do you encourage your relatives and friends to donate blood?	26a- Have health problems fornot giving blood	26b- Donation procedure is painful	26c- Have a fear of needle of seeing blood	26d- Haveno time for donation	26e- Didnot cross my mind	26f- Believe that “there isno need for blood donation”	26g- Difficulty in access to donation centers	27- Do you think that the media encourages people to donate blood?	28- Do you think that mobile donation caravans in public areas (malls, plazas, streets) are a good motivational factor for donating blood?	29- Do you think that one day off from work is motivational factor for donation?	30- Which of these motivations is suitable for donation:
2022-12-11 09:51:15	English	31-50	male	non-Saudi	Married	Higher Degree (Master, PhD, Others)	Civil	A	O-	16 years old	50kg	2 months	Yes	no	Yes	Yes	Strongly agree	Strongly agree	Strongly agree	Strongly agree	Yes	2-5 times	Voluntary	Positive	Yes	Yes	no	no	no	no	no	no	no	Yes	Yes	Yes	paying money
2022-12-14 12:14:23	English	31-50	Female	Saudi	Single	Higher Degree (Master, PhD, Others)	Civil	A	A-	18 years old	50kg	4 months	Yes	I don't know	Yes	Yes	Strongly agree	Strongly agree	Strongly agree	Strongly agree	no						no	no	no	no	Yes	no	no	no	Yes	Yes	paying money
2022-12-16 14:35:43	English	21-30	Female	non-Saudi	Single	Bachelor's degree	Student	O	O-	18 years old	I don't know	I don't know	Yes	no	I don't know	Yes	Strongly agree	Strongly agree	Strongly agree	Strongly agree	no						no	no	no	Yes	no	no	no	no	Yes	Yes	Others
2022-12-16 14:37:38	English	21-30	Female	non-Saudi	Single	Bachelor's degree	Student	O	O-	18 years old	50kg	2 months	no	no	no	Yes	Strongly agree	Disagree	agree	Strongly agree	Yes	2-5 times	Voluntary	Positive	Yes	Yes	no	no	no	no	no	no	no	no	Yes	Yes	token gift
2022-12-16 14:39:02	English	21-30	Female	non-Saudi	Single	Bachelor's degree	Student	A	O-	18 years old	50kg	4 months	Yes	no	Yes	Yes	Disagree	Disagree	Disagree	agree	Yes	once	Voluntary	Negative	no	no	no	no	no	no	Yes	no	no	no	no	Yes	paying money
2022-12-16 14:54:11	English	21-30	male	non-Saudi	Single	High School	Student	B	O-	I don't know	I don't know	3 months	Yes	no	Yes	Yes	agree	I don't know	I don't know	agree	no						no	no	no	no	Yes	no	no	no	no	Yes	Others
2022-12-16 15:10:21	English	21-30	Female	Saudi	Single	High School	Student	A	O-	18 years old	50kg	3 months	Yes	Yes	I don't know	Yes	Strongly agree	agree	agree	agree	no						Yes	no	no	no	no	no	no	Yes	Yes	Yes	Others
2022-12-16 15:16:55	English	21-30	Female	non-Saudi	Single	Bachelor's degree	Student	A	O-	18 years old	40kg	2 months	Yes	Yes	Yes	Yes	Strongly agree	Strongly agree	Strongly agree	Strongly agree	Yes	2-5 times	Voluntary	Negative	no	Yes	no	no	no	no	no	no	no	no	Yes	Yes	Others
2022-12-16 17:54:11	English	21-30	Female	non-Saudi	Single	High School	Student	O	O-	18 years old	50kg	4 months	Yes	no	I don't know	Yes	Strongly agree	agree	Strongly agree	Strongly agree	Yes	2-5 times	Voluntary	Positive	Yes	Yes	no	no	no	no	no	no	no	no	Yes	Yes	Others
2022-12-16 18:17:22	English	21-30	male	non-Saudi	Single	Bachelor's degree	Unemployed	B	A-	I don't know	50kg	2 months	Yes	Yes	Yes	Yes	agree	agree	agree	agree	no						Yes	no	no	no	no	no	no	Yes	Yes	Yes	token gift
2022-12-16 18:56:53	English	21-30	male	non-Saudi	Single	Bachelor's degree	Private	O	O-	15 years old	50kg	4 months	Yes	Yes	Yes	Yes	Strongly agree	agree	agree	agree	Yes	2-5 times	Voluntary	Positive	Yes	Yes	no	no	no	no	no	no	no	Yes	Yes	Yes	token gift
2022-12-16 19:59:11	English	21-30	Female	non-Saudi	Single	Bachelor's degree	Unemployed	O	O-	18 years old	50kg	3 months	Yes	no	Yes	Yes	agree	agree	agree	agree	Yes	2-5 times	Voluntary	Negative	no	Yes	no	no	no	no	no	no	no	no	Yes	no	token gift
2022-12-16 22:28:40	English	21-30	Female	Saudi	Single	Bachelor's degree	Student	A	A-	18 years old	70kg	I don't know	no	Yes	I don't know	I don't know	I don't know	I don't know	I don't know	I don't know	no						no	no	no	no	no	no	Yes	Yes	no	no	Others
2022-12-16 23:10:57	English	21-30	Female	non-Saudi	Single	High School	Student	AB	O-	I don't know	I don't know	I don't know	Yes	Yes	Yes	Yes	Strongly agree	Strongly agree	Strongly agree	Strongly agree	no						Yes	no	no	no	no	no	no	no	Yes	Yes	token gift
2022-12-17 15:51:05	English	21-30	male	Saudi	Married	Higher Degree (Master, PhD, Others)	Private	B	O-	I don't know	I don't know	I don't know	no	Yes	I don't know	I don't know	Strongly agree	Strongly agree	Strongly agree	Strongly agree	Yes	2-5 times	none	Positive	Yes	Yes	no	no	no	no	no	no	no	no	Yes	Yes	Others
2022-12-17 15:51:07	English	21-30	Female	Saudi	Married	Bachelor's degree	Unemployed	O	O-	18 years old	50kg	3 months	Yes	no	no	Yes	Strongly agree	agree	agree	Strongly agree	no						no	no	Yes	Yes	no	no	Yes	no	Yes	Yes	paying money
2022-12-17 15:51:34	English	31-50	male	Saudi	Married	Bachelor's degree	Civil	O	O-	18 years old	50kg	4 months	Yes	no	Yes	Yes	Strongly agree	Strongly agree	Strongly agree	Strongly agree	Yes	Every year	Voluntary	Positive	Yes	Yes	no	no	no	no	no	no	no	no	Yes	Yes	token gift
2022-12-17 15:56:32	English	21-30	male	Saudi	Married	Bachelor's degree	Civil	O	O-	17 years old	50kg	2 months	Yes	no	Yes	Yes	Strongly disagree	agree	I don't know	Strongly agree	Yes	Several times	Voluntary	Positive	Yes	Yes	no	no	no	no	no	no	no	Yes	Yes	Yes	Others
2022-12-17 15:58:13	English	21-30	Female	Saudi	Single	Bachelor's degree	Civil	O	O-	18 years old	50kg	3 months	Yes	no	no	Yes	Strongly disagree	agree	agree	agree	no						Yes	no	no	no	no	no	no	no	Yes	Yes	Others
2022-12-17 16:00:27	English	21-30	Female	Saudi	Single	Higher Degree (Master, PhD, Others)	Student	B	O-	17 years old	50kg	3 months	Yes	no	Yes	Yes	Disagree	Strongly disagree	agree	Strongly agree	Yes	once	Voluntary	Positive	Yes	Yes	Yes	no	no	no	no	no	no	no	Yes	Yes	Others
2022-12-17 16:00:38	English	31-50	male	Saudi	Married	Bachelor's degree	Civil	O	O-	I don't know	50kg	4 months	Yes	Yes	no	Yes	Strongly agree	Strongly agree	Strongly agree	Strongly agree	Yes	2-5 times		Positive	Yes	Yes	no	no	no	no	no	no	no	no	Yes	Yes	token gift
2022-12-17 16:01:44	English	21-30	male	Saudi	Single	Bachelor's degree	Unemployed	O	O-	I don't know	70kg	3 months	no	Yes	Yes	Yes	Disagree	I don't know	Disagree	agree	no						no	no	Yes	no	no	Yes	no	no	Yes	no	paying money
2022-12-17 16:03:31	English	51-60	male	non-Saudi	Married	Higher Degree (Master, PhD, Others)	Civil	O	O-	18 years old	50kg	2 months	Yes	Yes	Yes	no	Strongly agree	Strongly agree	Strongly agree	Disagree	Yes	once	For relatives and friends needs	Positive	Yes	Yes	no	no	no	no	no	no	no	Yes	Yes	Yes	Others
2022-12-17 16:04:05	English	31-50	male	Saudi	Married	Bachelor's degree	Civil	A	O-	18 years old	50kg	3 months	Yes	Yes	no	Yes	agree	Strongly agree	Strongly agree	agree	no						no	Yes	Yes	no	no	no	no	no	Yes	Yes	paying money
2022-12-17 16:04:47	English	31-50	male	Saudi	Married	Bachelor's degree	Civil	O	O-	18 years old	70kg	3 months	Yes	no	Yes	Yes	Strongly agree	Strongly agree	Strongly agree	Strongly agree	Yes	once	Voluntary	Positive	Yes	Yes	no	no	no	no	no	no	no	no	Yes	Yes	token gift
2022-12-17 16:05:09	English	21-30	Female	non-Saudi	Single	Bachelor's degree	Private	B	O-	I don't know	50kg	2 months	Yes	no	Yes	Yes	Strongly agree	Strongly agree	Strongly agree	Strongly agree	Yes	once	Voluntary	Positive	Yes	Yes	no	no	no	no	no	no	no	Yes	Yes	Yes	Others
2022-12-17 16:05:47	English	31-50	Female	Saudi	Married	Bachelor's degree	Unemployed	A	O-	18 years old	50kg	3 months	Yes	no	I don't know	Yes	Strongly disagree	Disagree	Disagree	Strongly disagree	no						no	no	no	Yes	no	no	no	no	Yes	Yes	token gift
2022-12-17 16:06:15	English	31-50	male	Saudi	Married	Bachelor's degree	Private	O	O-	18 years old	50kg	2 months	Yes	Yes	Yes	Yes	agree	Disagree	agree	Strongly agree	no						no	no	no	no	Yes	no	no	no	Yes	Yes	token gift
2022-12-17 16:08:15	English	21-30	male	Saudi	Single	High School	Student	O	O-	18 years old	50kg	3 months	Yes	I don't know	no	I don't know	agree	Strongly disagree	Disagree	agree	no						no	no	no	no	Yes	no	no	no	Yes	Yes	Paying Others, token gift
2022-12-17 16:09:54	English	21-30	male	Saudi	Married	Bachelor's degree	Civil	O	O-	18 years old	50kg	2 months	Yes	no	no	Yes	Strongly agree	agree	agree	I don't know	Yes	once	For off-days	Positive	Yes	Yes	no	no	no	no	no	no	no	no	Yes	Yes	paying money
2022-12-17 16:11:12	English	31-50	Female	Saudi	Married	Bachelor's degree	Civil	A	O-	18 years old	50kg	3 months	Yes	no	no	Yes	agree	agree	agree	Strongly agree	Yes	once	Voluntary	Positive	no	Yes	no	no	no	no	no	no	no	no	Yes	Yes	token gift
2022-12-17 16:13:02	English	31-50	male	Saudi	Married	High School	Civil	O	O-	I don't know	I don't know	I don't know	no	no	no	no	Strongly agree	I don't know	agree	agree	Yes	once	Voluntary	Positive	Yes	Yes	no	no	no	no	no	no	no	Yes	Yes	Yes	Others
2022-12-17 16:13:53	English	31-50	male	Saudi	Married	High School	Civil	O	AB-	I don't know	I don't know	3 months	Yes	I don't know	no	Yes	Strongly agree	I don't know	agree	agree	no						Yes	no	no	no	no	no	no	Yes	Yes	Yes	Others
2022-12-17 16:14:05	English	31-50	male	Saudi	Single	Bachelor's degree	Civil	O	O-	15 years old	50kg	2 months	Yes	Yes	I don't know	Yes	Strongly agree	Strongly agree	Strongly agree	Strongly agree	Yes	Several times	Voluntary	Positive	Yes	Yes	no	no	no	no	no	no	no	Yes	Yes	Yes	paying money, token gift, Others
2022-12-17 16:17:26	English	31-50	male	Saudi	Married	Bachelor's degree	Private	A	O-	18 years old	50kg	3 months	Yes	Yes	no	Yes	Strongly agree	agree	agree	Strongly agree	Yes	2-5 times	For relatives and friends needs	Positive	Yes	Yes	no	no	no	no	no	no	no	no	Yes	Yes	paying money
2022-12-17 16:17:26	English	18-20	Female	Saudi	Single	Bachelor's degree	Civil	O	O-	I don't know	50kg	2 months	no	I don't know	I don't know	Yes	I don't know	Strongly agree	agree	agree	no						Yes	no	no	no	no	no	no	no	Yes	Yes	token gift
2022-12-17 16:18:46	English	31-50	Female	Saudi	Married	Bachelor's degree	Student	O	O-	18 years old	50kg	4 months	no	I don't know	no	Yes	Disagree	agree	agree	agree	no		Voluntary				Yes	no	no	no	no	no	no	Yes	Yes	Yes	token gift
2022-12-17 16:22:33	English	31-50	male	Saudi	Single	Bachelor's degree	Private	O	O-	17 years old	50kg	2 months	Yes	no	Yes	Yes	agree	agree	agree	agree	Yes	Several times	Voluntary	Positive	Yes	Yes	no	no	no	no	no	no	no	no	Yes	Yes	token gift
2022-12-17 16:23:57	English	31-50	male	Saudi	Married	High School	Civil	O	O-	18 years old	50kg	4 months	Yes	Yes	I don't know	Yes	I don't know	Disagree	Strongly agree	Strongly agree	Yes	2-5 times		Positive	no	Yes	no	no	no	no	no	no	no	no	Yes	no	Others
2022-12-17 16:30:53	English	31-50	Female	Saudi	Married	Bachelor's degree	Unemployed	O	O-	15 years old	I don't know	2 months	Yes	no	no	Yes	agree	Disagree	agree	agree	no						no	no	no	no	Yes	no	no	no	Yes	no	Others
2022-12-17 16:31:56	English	31-50	male	Saudi	Married	Higher Degree (Master, PhD, Others)	Civil	B	O-	I don't know	50kg	3 months	no	no	Yes	Yes	Disagree	agree	agree	agree	no						no	no	Yes	no	no	no	no	no	Yes	no	paying money
2022-12-17 16:32:06	English	21-30	male	non-Saudi	Single	Higher Degree (Master, PhD, Others)	Private	O	O-	18 years old	50kg	2 months	Yes	no	Yes	Yes	Strongly agree	Disagree	agree	agree	Yes	Several times	Voluntary	Positive	Yes	Yes	no	no	no	no	no	no	no	Yes	Yes	no	token gift
2022-12-17 16:32:42	English	31-50	male	Saudi	Married	Bachelor's degree	Civil	A	O-	18 years old	50kg	2 months	Yes	no	no	Yes	Disagree	Disagree	Strongly agree	Strongly agree	Yes	Several times	Voluntary	Positive	Yes	Yes	no	no	no	no	no	no	no	no	Yes	no	token gift
2022-12-17 16:33:26	English	21-30	Female	Saudi	Single	Bachelor's degree	Civil	A	O-	18 years old	50kg	3 months	Yes	no	I don't know	Yes	Disagree	I don't know	I don't know	agree	Yes	2-5 times	both of them	Positive	Yes	Yes	no	no	no	no	no	no	no	Yes	Yes	Yes	Others
2022-12-17 16:38:53	English	21-30	Female	Saudi	Single	Bachelor's degree	Private	B	O-	18 years old	50kg	3 months	Yes	no	no	Yes	I don't know	Disagree	Disagree	Strongly agree	Yes	2-5 times	Voluntary	Positive	Yes	Yes	no	no	no	no	no	no	no	Yes	Yes	Yes	Others
2022-12-17 16:40:08	English	31-50	male	Saudi	Married	Bachelor's degree	Civil	A	O-	18 years old	50kg	2 months	Yes	no	Yes	Yes	Strongly agree	Disagree	Strongly agree	Strongly agree	Yes	2-5 times	Voluntary	Positive	Yes	Yes	no	no	no	no	no	no	no	no	Yes	Yes	token gift
2022-12-17 16:40:19	English	21-30	male	Saudi	Single	Bachelor's degree	Student	AB	O-	18 years old	50kg	3 months	Yes	no	Yes	Yes	agree	agree	agree	Strongly agree	Yes	2-5 times	Voluntary	Positive	Yes	Yes	no	no	no	no	no	no	no	no	Yes	Yes	token gift
2022-12-17 16:42:36	English	31-50	male	Saudi	Married	Bachelor's degree	Civil	A	A-	I don't know	50kg	3 months	no	I don't know	Yes	Yes	agree	Disagree	agree	agree	no						no	no	no	Yes	Yes	no	no	no	no	no	token gift
2022-12-17 16:43:25	English	31-50	male	Saudi	Married	High School	Civil	O	O-	18 years old	50kg	2 months	Yes	no	Yes	Yes	Strongly agree	Strongly agree	Strongly agree	Strongly agree	Yes	Several times	Voluntary	Positive	Yes	Yes	no	no	no	no	no	no	no	Yes	Yes	Yes	Others
2022-12-17 16:44:48	English	31-50	male	Saudi	Married	Bachelor's degree	Civil	B	O-	18 years old	50kg	2 months	Yes	no	no	Yes	agree	Strongly agree	Strongly agree	Strongly agree	Yes	Several times	Voluntary	Positive	Yes	Yes	no	no	no	no	no	no	no	Yes	Yes	Yes	paying money, token gift, Others
2022-12-17 16:46:58	English	31-50	male	Saudi	Married	Higher Degree (Master, PhD, Others)	Unemployed	O	O-	I don't know	I don't know	I don't know	Yes	Yes	I don't know	Yes	Strongly agree	Strongly agree	Strongly agree	Strongly agree	Yes	2-5 times	Voluntary	Positive	Yes	Yes	no	no	no	no	no	no	no	no	Yes	Yes	Others
2022-12-17 16:47:06	English	51-60	male	Saudi	Married	High School	Civil	A	O-	18 years old	70kg	4 months	Yes	Yes	no	Yes	agree	agree	agree	agree	Yes	Several times	Voluntary	Positive	Yes	Yes	no	no	no	no	no	no	no	Yes	Yes	Yes	token gift
2022-12-17 16:47:15	English	18-20	male	Saudi	Single	High School	Student	B	A-	17 years old	50kg	3 months	Yes	Yes	I don't know	Yes	Strongly agree	agree	agree	I don't know	no						Yes	no	no	no	no	no	no	no	Yes	Yes	token gift
2022-12-17 16:54:06	English	21-30	male	Saudi	Single	Bachelor's degree	Private	O	O-	15 years old	50kg	3 months	Yes	no	no	Yes	Strongly agree	Strongly agree	Strongly agree	Strongly agree	Yes	2-5 times	Voluntary	Positive	Yes	Yes	no	no	no	no	no	no	no	Yes	Yes	Yes	token gift
2022-12-17 16:54:44	English	21-30	Female	Saudi	Married	Higher Degree (Master, PhD, Others)	Civil	O	O-	18 years old	50kg	I don't know	Yes	no	I don't know	Yes	Strongly agree	agree	agree	agree	Yes	once	Voluntary	Positive	Yes	Yes	no	no	no	no	no	no	no	Yes	Yes	Yes	token gift
2022-12-17 16:55:52	English	21-30	male	Saudi	Single	Bachelor's degree	Unemployed	A	A-	I don't know	50kg	2 months	Yes	I don't know	I don't know	Yes	agree	agree	agree	I don't know	no						no	no	no	no	Yes	no	no	no	Yes	Yes	token gift
2022-12-17 16:56:26	English	21-30	Female	Saudi	Single	Bachelor's degree	Student	B	O-	18 years old	50kg	3 months	Yes	Yes	no	Yes	I don't know	Disagree	Disagree	agree	no						Yes	no	no	no	no	no	no	Yes	Yes	no	Others
2022-12-17 17:00:51	English	31-50	male	Saudi	Married	Higher Degree (Master, PhD, Others)	Civil	A	O-	I don't know	I don't know	2 months	Yes	no	Yes	Yes	Strongly disagree	Strongly agree	Strongly agree	Strongly agree	Yes	Several times	Voluntary	Positive	Yes	Yes	no	no	no	no	no	no	no	no	Yes	Yes	token gift
2022-12-17 17:02:17	English	31-50	male	Saudi	Married	Higher Degree (Master, PhD, Others)	Civil	O	O-	I don't know	50kg	4 months	Yes	no	I don't know	Yes	agree	agree	agree	agree	Yes	once	Voluntary	Negative	no	Yes	no	no	no	no	no	no	no	Yes	Yes	Yes	token gift
2022-12-17 17:05:16	English	31-50	male	Saudi	Married	Bachelor's degree	Civil	B	O-	18 years old	50kg	2 months	Yes	no	no	Yes	Strongly disagree	Strongly agree	Strongly agree	Strongly agree	Yes	2-5 times	Voluntary	Positive	Yes	Yes	no	no	no	no	no	no	no	no	Yes	Yes	Others
2022-12-17 17:08:08	English	21-30	male	Saudi	Single	Bachelor's degree	Student	A	O-	18 years old	50kg	3 months	Yes	no	no	Yes	agree	I don't know	agree	Strongly agree	Yes	Several times	Voluntary	Positive	Yes	Yes	no	no	no	no	no	no	no	Yes	Yes	Yes	Others
2022-12-17 17:13:23	English	18-20	Female	Saudi	Single	High School	Student	O	O-	18 years old	50kg	I don't know	Yes	no	I don't know	Yes	agree	agree	agree	Strongly agree	no						no	no	no	no	no	no	Yes	no	Yes	Yes	Others
2022-12-17 17:13:37	English	21-30	Female	Saudi	Single	Bachelor's degree	Private	O	O-	17 years old	50kg	3 months	Yes	Yes	no	Yes	Disagree	I don't know	agree	Strongly agree	no						Yes	no	no	no	no	no	no	no	Yes	Yes	paying money
2022-12-17 17:15:55	English	31-50	Female	Saudi	Married	Bachelor's degree	Private	O	AB-	18 years old	50kg	4 months	Yes	no	I don't know	Yes	Strongly agree	Strongly agree	Strongly agree	Strongly agree	no						Yes	no	no	no	no	no	no	no	Yes	Yes	paying money
2022-12-17 17:17:01	English	21-30	male	Saudi	Single	Bachelor's degree	Private	O	AB-	18 years old	70kg	3 months	Yes	no	Yes	Yes	agree	agree	Strongly agree	agree	Yes	2-5 times	Voluntary	Positive	Yes	Yes	no	no	no	no	no	no	no	no	Yes	Yes	Others
2022-12-17 17:17:34	English	31-50	Female	Saudi	Married	Bachelor's degree	Private	O	O-	18 years old	I don't know	4 months	Yes	no	Yes	Yes	Disagree	agree	Strongly agree	Strongly agree	no						Yes	no	no	no	no	no	no	no	Yes	Yes	token gift
2022-12-17 17:17:49	English	31-50	male	Saudi	Single	Bachelor's degree	Civil	B	O-	18 years old	50kg	2 months	Yes	no	I don't know	Yes	agree	agree	agree	agree	Yes	2-5 times	Voluntary	Positive	Yes	Yes	no	no	no	no	no	no	no	no	Yes	Yes	Others
2022-12-17 17:20:32	English	18-20	Female	Saudi	Single	High School	Student	O	O-	18 years old	I don't know	I don't know	Yes	no	I don't know	Yes	agree	agree	Strongly agree	Strongly agree	no						Yes	no	no	no	no	no	no	Yes	Yes	Yes	Others
2022-12-17 17:24:10	English	21-30	male	Saudi	Married	Higher Degree (Master, PhD, Others)	Civil	O	O-	17 years old	50kg	3 months	Yes	no	Yes	Yes	Strongly agree	Strongly agree	Strongly agree	Strongly agree	Yes	Several times	Voluntary	Positive	Yes	Yes	no	no	no	no	no	no	no	no	Yes	Yes	token gift
2022-12-17 17:27:33	English	31-50	male	Saudi	Married	Bachelor's degree	Private	O	O-	I don't know	I don't know	I don't know	no	I don't know	I don't know	I don't know	Strongly agree	agree	agree	I don't know	no						no	no	Yes	no	no	no	no	no	Yes	Yes	token gift
2022-12-17 17:28:32	English	31-50	male	Saudi	Married	Bachelor's degree	Civil	O	O-	15 years old	50kg	3 months	Yes	no	Yes	Yes	agree	agree	agree	agree	no						no	no	no	Yes	no	no	no	no	Yes	Yes	token gift
2022-12-17 17:28:43	English	31-50	Female	non-Saudi	Married	Bachelor's degree	Unemployed	A	AB-	18 years old	70kg	I don't know	no	Yes	no	Yes	Strongly agree	agree	I don't know	agree	no						Yes	no	no	no	no	no	no	no	Yes	Yes	token gift
2022-12-17 17:29:07	English	21-30	male	Saudi	Single	Bachelor's degree	Private	A	A-	18 years old	I don't know	3 months	Yes	no	no	Yes	Strongly agree	Strongly agree	Strongly agree	Strongly agree	Yes	Every year	Voluntary	Positive	Yes	Yes	no	no	no	no	no	no	no	no	Yes	Yes	token gift
2022-12-17 17:29:52	English	31-50	Female	Saudi	Married	Bachelor's degree	Civil	B	O-	I don't know	70kg	I don't know	no	no	Yes	I don't know	agree	Disagree	agree	agree	no						no	no	no	no	Yes	no	no	no	Yes	Yes	paying money
2022-12-17 17:35:00	English	18-20	Female	Saudi	Single	Bachelor's degree	Student	O	O-	18 years old	50kg	2 months	Yes	no	Yes	Yes	Disagree	I don't know	Strongly agree	Strongly agree	Yes	Several times	Voluntary	Positive	Yes	Yes	no	no	no	no	no	no	no	Yes	Yes	Yes	Others
2022-12-17 17:38:13	English	31-50	male	Saudi	Married	Bachelor's degree	Civil	B	AB-	18 years old	I don't know	I don't know	Yes	no	I don't know	Yes	I don't know	I don't know	Strongly agree	Strongly agree	no						Yes	no	no	no	no	no	no	no	Yes	Yes	Others
2022-12-17 17:40:13	English	21-30	male	Saudi	Married	Bachelor's degree	Private	O	O-	18 years old	50kg	2 months	Yes	no	Yes	Yes	Strongly agree	agree	Strongly agree	Strongly agree	no						no	no	no	no	Yes	no	Yes	Yes	Yes	Yes	paying money, token gift, Others
2022-12-17 17:40:39	English	31-50	Female	Saudi	Married	Higher Degree (Master, PhD, Others)	Civil	B	O-	I don't know	50kg	2 months	Yes	I don't know	Yes	Yes	Disagree	agree	agree	agree	no						Yes	no	no	no	no	no	no	Yes	Yes	Yes	paying money
2022-12-17 17:45:48	English	21-30	Female	Saudi	Single	Bachelor's degree	Unemployed	A	O-	18 years old	50kg	3 months	Yes	no	no	Yes	agree	agree	agree	Strongly agree	no						Yes	no	no	no	no	no	no	no	Yes	Yes	Others
2022-12-17 17:46:13	English	31-50	male	Saudi	Married	Bachelor's degree	Civil	O	O-	18 years old	50kg	2 months	Yes	no	Yes	Yes	agree	agree	agree	agree	Yes	Several times	Voluntary	Positive	Yes	Yes	no	no	no	no	no	no	no	no	Yes	Yes	paying money, token gift, Others
2022-12-17 17:46:29	English	31-50	Female	Saudi	Married	Bachelor's degree	Civil	O	O-	18 years old	70kg	2 months	Yes	no	no	Yes	Strongly disagree	agree	Strongly agree	Strongly agree	no						Yes	no	no	no	no	no	no	no	Yes	Yes	Others
2022-12-17 17:47:17	English	31-50	male	Saudi	Married	Bachelor's degree	Civil	O	O-	18 years old	70kg	4 months	Yes	no	no	Yes	Strongly agree	Strongly agree	Strongly agree	Strongly agree	Yes	Several times	Voluntary	Positive	Yes	Yes	no	no	no	no	no	no	no	no	Yes	Yes	paying money, token gift, Others
2022-12-17 17:47:41	English	31-50	Female	Saudi	Married	Bachelor's degree	Civil	B	O-	18 years old	50kg	2 months	Yes	no	no	Yes	Disagree	agree	agree	agree	no						Yes	no	no	no	no	no	no	Yes	Yes	no	Others
2022-12-17 17:48:35	English	31-50	male	Saudi	Single	Bachelor's degree	Civil	B	O-	18 years old	50kg	4 months	Yes	Yes	no	Yes	agree	agree	agree	agree	Yes	2-5 times	Voluntary	Positive	Yes	Yes	no	no	no	no	no	no	no	Yes	Yes	Yes	token gift
2022-12-17 17:57:20	English	31-50	male	Saudi	Married	Higher Degree (Master, PhD, Others)	Private	O	O-	18 years old	50kg	2 months	Yes	Yes	no	Yes	Disagree	agree	Disagree	agree	Yes	Several times	Voluntary	Positive	Yes	Yes	no	no	no	no	no	no	no	no	Yes	no	token gift
2022-12-17 17:59:49	English	31-50	male	Saudi	Married	Bachelor's degree	Civil	O	O-	18 years old	50kg	2 months	Yes	no	Yes	Yes	agree	Strongly agree	Strongly agree	agree	Yes	Several times	Voluntary	Positive	Yes	Yes	no	no	no	no	no	no	no	Yes	Yes	Yes	paying money, token gift, Others
2022-12-17 18:03:42	English	21-30	Female	Saudi	Single	High School	Student	AB	O-	I don't know	50kg	3 months	Yes	no	I don't know	Yes	agree	agree	agree	I don't know	no						no	no	no	no	Yes	no	no	no	Yes	Yes	paying money
2022-12-17 18:10:05	English	21-30	male	Saudi	Married	Bachelor's degree	Civil	O	O-	I don't know	70kg	I don't know	Yes	no	I don't know	Yes	agree	agree	agree	I don't know	no						no	no	no	Yes	Yes	no	no	no	Yes	Yes	Others
2022-12-17 18:14:00	English	51-60	male	Saudi	Married	High School	Retired	A	A-	I don't know	I don't know	I don't know	no	I don't know	I don't know	I don't know	agree	agree	Strongly agree	agree	Yes	2-5 times	Voluntary	Positive	Yes	Yes	no	no	no	no	no	no	no	Yes	Yes	Yes	token gift
2022-12-17 18:17:42	English	21-30	male	Saudi	Single	High School	Military sector	A	O-	17 years old	50kg	2 months	Yes	no	Yes	Yes	Disagree	agree	agree	agree	no						no	no	no	Yes	no	no	no	Yes	Yes	Yes	Others
2022-12-17 18:22:47	English	31-50	male	Saudi	Married	Bachelor's degree	Civil	A	O-	18 years old	50kg	3 months	Yes	no	no	Yes	I don't know	Disagree	I don't know	agree	no						no	no	no	no	Yes	no	no	no	Yes	Yes	token gift
2022-12-17 18:38:15	English	21-30	male	Saudi	Single	Higher Degree (Master, PhD, Others)	Civil	B	O-	18 years old	50kg	3 months	Yes	Yes	no	Yes	Strongly agree	Strongly agree	Strongly agree	Strongly agree	Yes	Several times	Voluntary	Positive	Yes	Yes	no	no	no	no	no	no	no	no	Yes	Yes	token gift
2022-12-17 18:47:15	English	31-50	male	Saudi	Married	Bachelor's degree	Civil	O	O-	18 years old	50kg	2 months	Yes	no	no	Yes	Disagree	agree	agree	Strongly agree	Yes	2-5 times	both of them	Positive	Yes	Yes	no	no	no	no	no	no	no	no	Yes	Yes	paying money, token gift, Others
2022-12-17 19:03:47	English	21-30	male	Saudi	Single	Bachelor's degree	Unemployed	O	O-	18 years old	50kg	3 months	Yes	no	no	Yes	Disagree	Strongly agree	Strongly agree	Strongly agree	Yes	2-5 times	Voluntary	Positive	Yes	Yes	no	no	no	no	no	no	no	Yes	Yes	Yes	paying money, token gift, Others
2022-12-17 19:09:44	English	51-60	male	Saudi	Married	Below high school	Military sector	B	O-	18 years old	I don't know	3 months	Yes	no	I don't know	I don't know	Strongly agree	Strongly agree	Strongly agree	Strongly agree	Yes	Several times	Voluntary	Positive	Yes	Yes	no	no	no	no	no	no	no	no	Yes	Yes	paying money, token gift, Others
2022-12-17 19:15:11	English	31-50	male	Saudi	Single	High School	Military sector	O	AB-	I don't know	I don't know	I don't know	no	I don't know	I don't know	I don't know	agree	agree	agree	agree	no						Yes	Yes	Yes	no	no	no	no	no	Yes	Yes	Others
2022-12-17 19:20:56	English	21-30	male	Saudi	Married	Bachelor's degree	Civil	O	O-	18 years old	50kg	2 months	Yes	Yes	Yes	Yes	Disagree	Disagree	agree	Strongly agree	Yes	Several times	Voluntary	Positive	Yes	Yes	no	no	no	no	no	no	no	no	Yes	Yes	token gift, Others
2022-12-17 19:26:27	English	21-30	Female	non-Saudi	Married	Below high school	Unemployed	A	O-	18 years old	I don't know	2 months	Yes	no	no	Yes	I don't know	Disagree	I don't know	Strongly agree	no						no	no	no	no	Yes	no	no	Yes	Yes	Yes	Others
2022-12-17 19:40:25	English	18-20	male	Saudi	Single	High School	Student	O	AB-	18 years old	50kg	3 months	Yes	I don't know	no	Yes	Disagree	agree	agree	agree	no						Yes	no	no	no	no	no	no	no	Yes	Yes	paying money
2022-12-17 19:52:34	English	31-50	male	Saudi	Married	Bachelor's degree	Civil	B	O-	18 years old	50kg	3 months	Yes	no	I don't know	Yes	Strongly agree	Strongly agree	Strongly agree	Strongly agree	Yes	2-5 times	Voluntary	Positive	Yes	Yes	no	no	no	no	no	no	no	no	Yes	Yes	paying money and token gifts
2022-12-17 20:00:58	English	21-30	Female	Saudi	Single	Bachelor's degree	Civil	O	O-	18 years old	50kg	2 months	Yes	no	Yes	Yes	I don't know	agree	Strongly agree	agree	Yes	2-5 times	both of them	Positive	Yes	Yes	no	no	no	no	no	no	no	Yes	Yes	Yes	token gift, Others
2022-12-17 20:02:19	English	18-20	Female	Saudi	Single	High School	Unemployed	B	A-	18 years old	30kg	2 months	Yes	I don't know	Yes	Yes	agree	I don't know	Strongly agree	agree	no						no	no	no	no	Yes	no	no	no	Yes	Yes	paying money
2022-12-17 20:03:10	English	31-50	male	Saudi	Single	Bachelor's degree	Civil	O	A-	I don't know	I don't know	I don't know	Yes	I don't know	I don't know	Yes	I don't know	agree	agree	agree	no						Yes	no	no	no	Yes	no	no	Yes	Yes	Yes	Others
2022-12-17 20:07:10	English	21-30	male	Saudi	Single	Bachelor's degree	Private	A	O-	I don't know	I don't know	I don't know	Yes	no	I don't know	Yes	Disagree	agree	Strongly agree	Strongly agree	no						Yes	no	no	no	no	no	no	Yes	Yes	Yes	Others
2022-12-17 20:13:28	English	31-50	male	Saudi	Married	Bachelor's degree	Civil	A	O-	18 years old	70kg	4 months	Yes	no	no	Yes	Strongly agree	Strongly agree	Strongly agree	Strongly agree	Yes	Every year	Voluntary	Positive	Yes	Yes	no	no	no	no	no	no	no	no	Yes	Yes	paying money, token gift, Others
2022-12-17 20:18:15	English	31-50	male	Saudi	Married	Bachelor's degree	Civil	O	O-	16 years old	50kg	3 months	Yes	no	no	Yes	Strongly agree	Strongly agree	Strongly agree	Strongly agree	Yes	Several times	both of them	Positive	Yes	Yes	no	no	no	no	no	no	no	no	Yes	Yes	token gift, Others
2022-12-17 20:20:54	English	21-30	male	Saudi	Single	Bachelor's degree	Private	A	O-	I don't know	70kg	2 months	Yes	no	no	Yes	agree	agree	agree	Strongly agree	Yes	once	For relatives and friends needs	Positive	Yes	Yes	no	no	no	no	no	no	no	Yes	no	Yes	Others
2022-12-17 20:30:57	English	31-50	male	Saudi	Married	Bachelor's degree	Private	O	O-	18 years old	50kg	3 months	Yes	no	no	Yes	agree	I don't know	agree	I don't know	Yes	2-5 times	For relatives and friends needs	Negative	Yes	Yes	no	no	no	no	no	no	no	Yes	Yes	Yes	paying money
2022-12-17 20:39:19	English	31-50	male	Saudi	Married	Bachelor's degree	Civil	O	O-	18 years old	70kg	3 months	Yes	no	no	Yes	Disagree	Disagree	Disagree	Strongly agree	Yes	Several times	Voluntary	Positive	Yes	Yes	no	no	no	no	no	no	no	no	Yes	Yes	token gift
2022-12-17 20:39:44	English	31-50	male	Saudi	Married	Bachelor's degree	Civil	O	O-	18 years old	50kg	4 months	Yes	no	no	Yes	agree	agree	I don't know	agree	Yes	2-5 times	Voluntary	Positive	Yes	Yes	no	no	no	no	no	no	no	no	Yes	Yes	paying money
2022-12-17 20:45:01	English	31-50	male	Saudi	Married	Bachelor's degree	Civil	O	O-	18 years old	50kg	3 months	Yes	Yes	no	Yes	agree	agree	agree	Strongly agree	Yes	Several times	both of them	Positive	Yes	Yes	no	no	no	no	no	no	no	Yes	Yes	Yes	paying money and token gifts
2022-12-17 20:46:06	English	31-50	male	Saudi	Married	Bachelor's degree	Civil	O	O-	18 years old	50kg	2 months	Yes	no	Yes	Yes	Strongly agree	Strongly agree	Strongly agree	Strongly agree	Yes	Several times	Voluntary	Positive	Yes	Yes	no	no	no	no	no	no	no	no	Yes	Yes	token gift
2022-12-17 20:46:27	English	31-50	male	Saudi	Married	Bachelor's degree	Civil	B	O-	18 years old	50kg	3 months	Yes	Yes	no	Yes	agree	agree	agree	agree	Yes	once	Voluntary	Positive	Yes	Yes	no	no	no	no	no	no	no	Yes	Yes	Yes	paying money
2022-12-17 20:47:50	English	21-30	male	Saudi	Single	Bachelor's degree	Civil	A	A-	18 years old	50kg	4 months	Yes	no	no	Yes	Strongly agree	Strongly agree	Strongly agree	Strongly agree	Yes	once	Voluntary	Negative	Yes	Yes	no	no	no	no	no	no	no	Yes	Yes	Yes	paying money, token gift, Others
2022-12-17 20:48:15	English	31-50	male	Saudi	Married	Bachelor's degree	Civil	A	O-	15 years old	50kg	3 months	Yes	I don't know	I don't know	Yes	agree	agree	agree	agree	Yes	2-5 times	both of them	Positive	Yes	Yes	no	no	no	no	no	no	no	no	Yes	Yes	Others
2022-12-17 20:50:44	English	31-50	male	Saudi	Married	Bachelor's degree	Civil	O	O-	18 years old	50kg	2 months	Yes	no	no	Yes	Strongly agree	Strongly agree	Strongly agree	Strongly agree	Yes	once	Voluntary	Positive	Yes	Yes	no	no	no	no	no	no	no	no	Yes	Yes	token gift
2022-12-17 20:54:10	English	31-50	male	Saudi	Married	Bachelor's degree	Civil	O	O-	I don't know	70kg	3 months	Yes	no	no	Yes	Strongly agree	agree	Strongly agree	Strongly agree	Yes	once	Voluntary	Negative	no		no	no	no	no	no	no	no	no	no	no	Others
2022-12-17 20:54:35	English	31-50	male	Saudi	Married	Bachelor's degree	Civil	B	O-	18 years old	50kg	3 months	Yes	no	no	Yes	I don't know	Disagree	agree	Strongly disagree	no						no	no	no	Yes	no	no	no	no	Yes	Yes	paying money
2022-12-17 21:02:06	English	31-50	male	Saudi	Married	Bachelor's degree	Civil	A	O-	18 years old	70kg	2 months	Yes	Yes	no	Yes	agree	agree	agree	agree	Yes	Several times	Voluntary	Positive	Yes	Yes	no	no	no	no	no	no	no	Yes	Yes	Yes	token gift
2022-12-17 21:05:34	English	31-50	male	Saudi	Married	Bachelor's degree	Civil	O	O-	18 years old	50kg	4 months	Yes	I don't know	I don't know	Yes	agree	agree	agree	agree	Yes	2-5 times	both of them	Positive	Yes	Yes	no	no	no	no	no	no	no	no	Yes	Yes	Others
2022-12-17 21:06:01	English	31-50	male	Saudi	Married	Bachelor's degree	Civil	O	O-	18 years old	50kg	3 months	Yes	no	no	Yes	agree	Strongly agree	Strongly agree	agree	Yes	once	Voluntary	Positive	Yes	Yes	no	no	no	no	no	no	no	Yes	Yes	Yes	token gift
2022-12-17 21:06:41	English	21-30	male	Saudi	Single	Bachelor's degree	Unemployed	O	O-	15 years old	I don't know	2 months	Yes	no	no	Yes	agree	Strongly agree	Strongly agree	Strongly agree	Yes	once	For relatives and friends needs	Positive	Yes	Yes	no	no	no	no	no	no	no	Yes	Yes	Yes	Others
2022-12-17 21:07:56	English	21-30	male	Saudi	Single	Bachelor's degree	Civil	O	O-	18 years old	I don't know	4 months	Yes	I don't know	I don't know	Yes	Strongly agree	Strongly agree	Strongly agree	Strongly agree	no					Yes	no	no	no	no	no	no	no	no	Yes	Yes	token gift
2022-12-17 21:08:28	English	31-50	male	Saudi	Married	Bachelor's degree	Military sector	O	O-	18 years old	50kg	3 months	Yes	no	no	Yes	agree	agree	agree	agree	Yes	Every year	Voluntary	Positive	no		no	no	no	no	no	no	no	no	no	no	paying money, token gift, Others
2022-12-17 21:11:39	English	21-30	Female	Saudi	Single	Bachelor's degree	Unemployed	O	O-	18 years old	50kg	3 months	Yes	no	Yes	Yes	Strongly disagree	Strongly disagree	Disagree	Strongly agree	Yes	2-5 times	Voluntary	Positive	Yes	Yes	no	no	no	no	no	no	no	no	Yes	Yes	token gift, Others
2022-12-17 21:11:56	English	51-60	Female	Saudi	Married	Bachelor's degree	Civil	O	O-	18 years old	50kg	3 months	Yes	Yes	no	Yes	Disagree	agree	agree	agree	no						Yes	no	no	no	no	no	no	no	Yes	Yes	paying money
2022-12-17 21:12:16	English	21-30	male	Saudi	Single	Bachelor's degree	Unemployed	O	O-	18 years old	50kg	I don't know	no	no	I don't know	Yes	Disagree	agree	I don't know	Strongly agree	no						no	no	no	no	Yes	no	no	no	Yes	Yes	token gift
2022-12-17 21:18:40	English	31-50	male	Saudi	Married	High School	Private	O	O-	I don't know	I don't know	3 months	Yes	Yes	no	I don't know	Strongly agree	agree	agree	agree	Yes	Several times	For relatives and friends needs	Positive	Yes	Yes	no	no	no	no	no	no	no	Yes	Yes	Yes	token gift
2022-12-17 21:20:24	English	21-30	male	Saudi	Married	Bachelor's degree	Civil	O	O-	18 years old	50kg	3 months	Yes	no	no	Yes	Strongly agree	Strongly agree	Strongly agree	Strongly agree	Yes	2-5 times	Voluntary	Positive	Yes	Yes	no	no	no	no	no	no	no	Yes	Yes	Yes	token gift
2022-12-17 21:20:47	English	31-50	male	Saudi	Married	Higher Degree (Master, PhD, Others)	Civil	A	O-	I don't know	I don't know	I don't know	Yes	Yes	no	I don't know	agree	I don't know	agree	Strongly agree	no						no	no	Yes	no	no	no	no	no	Yes	Yes	Others
2022-12-17 21:27:37	English	21-30	Female	Saudi	Married	Bachelor's degree	Unemployed	O	O-	I don't know	50kg	3 months	Yes	Yes	no	Yes	agree	agree	Strongly agree	Strongly agree	no						Yes	no	no	no	no	no	no	Yes	Yes	Yes	Others
2022-12-17 21:29:23	English	31-50	male	Saudi	Married	Bachelor's degree	Private	B	O-	18 years old	50kg	3 months	Yes	no	no	Yes	Strongly agree	Strongly agree	Strongly agree	Strongly agree	Yes	2-5 times	both of them	Positive	Yes	Yes	no	no	no	no	no	no	no	Yes	Yes	Yes	token gift
2022-12-17 21:34:05	English	31-50	male	Saudi	Married	Bachelor's degree	Civil	B	O-	18 years old	50kg	2 months	Yes	I don't know	no	Yes	agree	Strongly agree	Strongly agree	Strongly agree	Yes	2-5 times	both of them	Positive	Yes	Yes	no	no	no	no	no	no	no	no	Yes	Yes	token gift, Others
2022-12-17 21:37:55	English	21-30	male	Saudi	Single	Bachelor's degree	Civil	O	O-	I don't know	50kg	I don't know	Yes	no	I don't know	Yes	agree	agree	agree	agree	Yes	once	For relatives and friends needs	Positive	Yes	Yes	no	no	no	no	no	no	no	Yes	no	Yes	Others
2022-12-17 22:03:36	English	21-30	male	Saudi	Single	Bachelor's degree	Private	B	B-	I don't know	50kg	3 months	no	Yes	I don't know	Yes	Disagree	Strongly agree	Strongly agree	Strongly agree	Yes	2-5 times	Voluntary	Positive	Yes	no	no	no	no	no	no	no	no	no	Yes	Yes	Others
2022-12-17 22:12:06	English	31-50	Female	Saudi	Single	Bachelor's degree	Civil	O	O-	18 years old	50kg	3 months	Yes	no	no	Yes	Disagree	agree	agree	agree	no						Yes	no	no	no	no	no	no	Yes	Yes	Yes	paying money and token gifts
2022-12-17 22:28:36	English	31-50	male	Saudi	Single	Bachelor's degree	Civil	AB	O-	18 years old	70kg	2 months	Yes	no	no	Yes	agree	agree	agree	agree	no						Yes	no	no	no	no	no	no	Yes	Yes	Yes	token gifts
2022-12-17 22:33:56	English	31-50	male	Saudi	Married	Bachelor's degree	Civil	A	O-	17 years old	70kg	3 months	Yes	Yes	I don't know	Yes	Disagree	agree	agree	agree	Yes	2-5 times	Voluntary	Positive	Yes	Yes	no	no	no	no	no	no	no	Yes	Yes	Yes	token gifts
2022-12-17 22:36:48	English	21-30	male	Saudi	Single	Bachelor's degree	Private	B	AB-	I don't know	I don't know	I don't know	Yes	Yes	I don't know	Yes	Strongly agree	Strongly disagree	Strongly disagree	agree	no						no	no	Yes	no	no	no	no	no	Yes	Yes	paying money
2022-12-17 22:37:54	English	31-50	male	Saudi	Married	Higher Degree (Master, PhD, Others)	Civil	O	O-	18 years old	70kg	3 months	Yes	no	no	Yes	Strongly agree	Strongly agree	Strongly agree	Strongly agree	Yes	Several times	both of them	Positive	Yes	Yes	no	no	no	no	no	no	no	no	Yes	Yes	Others
2022-12-17 22:41:10	English	31-50	male	Saudi	Married	Higher Degree (Master, PhD, Others)	Student	A	A-	I don't know	I don't know	I don't know	no	Yes	I don't know	I don't know	Disagree	agree	agree	agree	no						no	no	no	no	Yes	no	no	no	Yes	Yes	Others
2022-12-17 23:11:37	English	31-50	male	Saudi	Married	High School	Military sector	O	O-	I don't know	I don't know	I don't know	Yes	I don't know	I don't know	I don't know	I don't know	agree	I don't know	agree	Yes	once	For relatives and friends needs	Positive	Yes	Yes	no	no	no	no	no	no	no	no	Yes	no	Others
2022-12-17 23:36:23	English	31-50	male	Saudi	Married	Higher Degree (Master, PhD, Others)	Civil	O	O-	16 years old	70kg	2 months	Yes	no	no	Yes	Strongly agree	Strongly agree	I don't know	Strongly agree	Yes	Every year	For relatives and friends needs	Positive	Yes	Yes	no	no	no	no	no	no	no	no	Yes	Yes	paying money and token gifts
2022-12-17 23:39:37	English	31-50	male	Saudi	Married	Higher Degree (Master, PhD, Others)	Civil	A	O-	I don't know	50kg	3 months	no	no	Yes	Yes	agree	I don't know	agree	I don't know	Yes	Several times	For relatives and friends needs	Positive	Yes	Yes	no	no	no	no	no	no	no	no	no	Yes	Others
2022-12-17 23:45:33	English	31-50	male	Saudi	Married	Higher Degree (Master, PhD, Others)	Civil	B	AB-	18 years old	50kg	3 months	Yes	Yes	Yes	Yes	Strongly agree	Strongly agree	Strongly agree	Strongly agree	Yes	once	Voluntary	Positive	Yes	Yes	no	no	no	no	no	no	no	no	Yes	Yes	token gift
2022-12-18 00:01:17	English	31-50	male	Saudi	Married	Higher Degree (Master, PhD, Others)	Civil	A	O-	18 years old	50kg	2 months	Yes	no	no	Yes	Disagree	Strongly agree	Strongly agree	Strongly agree	Yes	Several times	Voluntary	Positive	Yes	Yes	no	no	no	no	no	no	no	no	Yes	Yes	paying money, token gift, Others
2022-12-18 00:15:18	English	31-50	male	Saudi	Married	Bachelor's degree	Civil	A	O-	18 years old	70kg	2 months	Yes	Yes	no	Yes	Disagree	Strongly agree	Strongly agree	Strongly agree	Yes	Several times	Voluntary	Positive	Yes	Yes	no	no	no	no	no	no	no	Yes	Yes	Yes	paying money
2022-12-18 00:30:18	English	31-50	male	Saudi	Married	Bachelor's degree	Private	O	O-	18 years old	50kg	3 months	Yes	no	no	Yes	I don't know	I don't know	I don't know	Strongly agree	Yes	Several times	For relatives and friends needs	Positive	Yes	Yes	no	no	no	no	no	no	no	Yes	Yes	Yes	token gift, Others
2022-12-18 00:39:53	English	21-30	Female	Saudi	Married	Higher Degree (Master, PhD, Others)	Student	A	O-	18 years old	50kg	2 months	Yes	no	Yes	Yes	agree	agree	agree	Strongly agree	no						Yes	no	no	no	no	no	no	Yes	Yes	Yes	token gift
2022-12-18 00:47:48	English	31-50	Female	Saudi	Married	Bachelor's degree	Unemployed	O	O-	I don't know	I don't know	I don't know	no	I don't know	I don't know	I don't know	I don't know	I don't know	I don't know	I don't know	Yes	2-5 times	Voluntary	Positive	Yes	Yes	no	no	no	no	no	no	no	Yes	Yes	no	Others
2022-12-18 01:11:30	English	21-30	Female	Saudi	Married	Bachelor's degree	Unemployed	O	O-	18 years old	50kg	3 months	Yes	no	no	Yes	Strongly agree	Disagree	Strongly agree	Strongly agree	no						Yes	no	no	no	no	no	Yes	Yes	Yes	Yes	paying money
2022-12-18 02:30:05	English	31-50	male	Saudi	Married	Bachelor's degree	Civil	B	O-	18 years old	50kg	2 months	Yes	no	no	Yes	agree	agree	agree	Strongly agree	Yes	Several times	both of them	Positive	Yes	Yes	no	no	no	no	no	no	no	Yes	Yes	Yes	token gift
2022-12-18 06:31:20	English	31-50	male	Saudi	Married	Bachelor's degree	Civil	B	O-	18 years old	70kg	3 months	Yes	Yes	I don't know	Yes	agree	agree	agree	agree	Yes	Several times	For relatives and friends needs	Positive	Yes	Yes	no	no	no	no	no	no	no	no	Yes	no	token gift
2022-12-18 06:37:48	English	51-60	male	Saudi	Married	Bachelor's degree	Retired	B	O-	18 years old	50kg	I don't know	Yes	Yes	no	Yes	agree	agree	agree	agree	Yes	2-5 times	Voluntary	Positive	Yes	Yes	no	no	no	no	no	no	no	no	Yes	Yes	token gift
2022-12-18 08:00:40	English	31-50	male	Saudi	Married	High School	Civil	B	AB-	18 years old	50kg	I don't know	Yes	no	I don't know	I don't know	Strongly agree	agree	agree	agree	Yes	once	both of them	Positive	Yes	Yes	no	no	no	no	no	no	no	Yes	Yes	Yes	token gift
2022-12-18 08:37:12	English	31-50	Female	Saudi	Single	Higher Degree (Master, PhD, Others)	Private	O	O-	I don't know	50kg	4 months	Yes	no	no	Yes	Strongly disagree	agree	agree	Strongly agree	Yes	2-5 times	Voluntary	Positive	Yes	Yes	no	no	no	no	no	no	no	no	Yes	Yes	paying money
2022-12-18 08:49:43	English	31-50	male	Saudi	Married	Bachelor's degree	Private	O	O-	18 years old	I don't know	4 months	Yes	Yes	Yes	Yes	agree	Disagree	Disagree	agree	Yes	once	For relatives and friends needs	Positive	Yes	Yes	no	no	no	no	no	no	no	no	Yes	Yes	token gift
2022-12-18 09:27:58	English	31-50	Female	Saudi	Married	Higher Degree (Master, PhD, Others)	Civil	AB	O-	18 years old	50kg	3 months	no	no	no	Yes	Strongly agree	Strongly agree	Strongly agree	Strongly agree	no						no	no	no	Yes	no	no	no	Yes	Yes	Yes	token gift
2022-12-18 09:38:58	English	31-50	male	non-Saudi	Married	Bachelor's degree	Private	A	O-	18 years old	50kg	2 months	Yes	no	no	Yes	Strongly agree	agree	agree	agree	Yes	once	For relatives and friends needs	Positive	Yes	Yes	no	no	no	no	no	no	no	no	Yes	Yes	paying money
2022-12-18 09:50:23	English	21-30	Female	non-Saudi	Single	Bachelor's degree	Student	A	A-	I don't know	50kg	3 months	Yes	Yes	I don't know	Yes	Disagree	Disagree	agree	Strongly agree	no						Yes	no	no	no	no	no	no	Yes	Yes	Yes	paying money, token gift, Others
2022-12-18 10:39:07	English	31-50	male	Saudi	Married	Bachelor's degree	Private	O	O-	18 years old	70kg	4 months	Yes	Yes	no	Yes	Strongly agree	Strongly agree	Disagree	Strongly agree	Yes	once	For relatives and friends needs	Positive	no	Yes	no	no	no	no	no	no	no	no	Yes	Yes	paying money, token gift, Others
2022-12-18 11:10:37	English	31-50	male	Saudi	Married	Higher Degree (Master, PhD, Others)	Civil	B	AB-	18 years old	I don't know	4 months	Yes	no	no	I don't know	I don't know	I don't know	agree	agree	Yes	Several times	Voluntary	Positive	Yes	Yes	no	no	no	no	no	no	no	no	Yes	no	paying money
2022-12-18 11:37:38	English	21-30	male	Saudi	Married	Bachelor's degree	Civil	O	O-	18 years old	50kg	3 months	Yes	no	no	Yes	agree	agree	agree	agree	Yes	Several times	Voluntary	Positive	Yes	Yes	no	no	no	no	no	no	no	no	Yes	Yes	Others
2022-12-18 12:02:52	English	31-50	Female	non-Saudi	Married	Higher Degree (Master, PhD, Others)	Civil	AB	O-	18 years old	50kg	2 months	Yes	no	Yes	Yes	agree	I don't know	agree	agree	no						no	no	no	Yes	no	no	no	no	Yes	Yes	paying money and token gifts
2022-12-18 12:21:56	English	21-30	Female	Saudi	Married	Bachelor's degree	Unemployed	O	O-	18 years old	50kg	3 months	Yes	no	no	Yes	agree	Disagree	agree	I don't know	no						Yes	no	no	no	no	no	no	Yes	no	Yes	token gift
2022-12-18 12:27:20	English	51-60	male	non-Saudi	Married	Bachelor's degree	Private	O	O-	18 years old	I don't know	4 months	no	Yes	I don't know	Yes	agree	I don't know	Disagree	agree	Yes	2-5 times	both of themof them	Positive	Yes	Yes	no	no	no	no	no	no	no	Yes	Yes	Yes	token gift
2022-12-18 12:28:04	English	21-30	Female	Saudi	Single	Bachelor's degree	Unemployed	B	O-	18 years old	50kg	2 months	Yes	Yes	no	Yes	agree	I don't know	agree	Strongly agree	Yes	2-5 times	Voluntary	Positive	Yes	Yes	no	no	no	no	no	no	no	Yes	Yes	no	paying money
2022-12-18 13:05:05	English	31-50	male	Saudi	Married	Bachelor's degree	Civil	B	O-	18 years old	50kg	2 months	Yes	Yes	Yes	Yes	agree	agree	agree	agree	Yes	2-5 times	Voluntary	Positive	Yes	Yes	no	no	no	no	no	no	no	Yes	Yes	no	Others
2022-12-18 13:08:42	English	31-50	male	Saudi	Single	Higher Degree (Master, PhD, Others)	Civil	AB	O-	18 years old	50kg	2 months	Yes	no	no	Yes	Disagree	agree	agree	agree	Yes	Several times	Voluntary	Positive	Yes	Yes	no	no	no	no	no	no	no	Yes	Yes	Yes	token gift
2022-12-18 13:22:04	English	31-50	male	Saudi	Married	Bachelor's degree	Civil	O	O-	18 years old	50kg	3 months	Yes	Yes	Yes	Yes	agree	Strongly agree	Strongly agree	Strongly agree	Yes	Several times	Voluntary	Positive	Yes	Yes	no	no	no	no	no	no	no	no	no	Yes	Others
2022-12-18 13:32:13	English	18-20	Female	Saudi	Single	High School	Student	O	O-	18 years old	50kg	3 months	Yes	no	no	Yes	agree	Strongly disagree	Strongly disagree	Strongly agree	no						no	no	no	no	no	no	no	Yes	Yes	no	paying money, token gift, Others
2022-12-18 14:13:15	English	31-50	male	non-Saudi	Married	High School	Private	B	O-	18 years old	50kg	2 months	no	Yes	Yes	Yes	agree	I don't know	agree	agree	Yes	once	Voluntary	Positive	Yes	Yes	no	no	no	no	no	no	no	Yes	Yes	Yes	token gift
2022-12-18 14:25:41	English	18-20	Female	Saudi	Single	Bachelor's degree	Student	AB	O-	18 years old	70kg	3 months	no	I don't know	no	Yes	Strongly agree	I don't know	Strongly agree	Strongly agree	no						no	no	no	no	Yes	no	no	Yes	Yes	Yes	paying money and token gifts
2022-12-18 15:37:13	English	31-50	male	Saudi	Married	Bachelor's degree	Private	B	O-	18 years old	I don't know	3 months	Yes	Yes	I don't know	Yes	agree	I don't know	agree	agree	Yes	once	Voluntary	Positive	Yes	Yes	no	no	no	no	no	no	no	no	Yes	Yes	paying money
2022-12-18 16:17:21	English	51-60	Female	Saudi	Married	Bachelor's degree	Retired	O	O-	15 years old	50kg	I don't know	Yes	no	I don't know	I don't know	agree	agree	agree	agree	no						no	no	no	no	Yes	no	no	no	Yes	Yes	Others
2022-12-18 16:52:23	English	21-30	Female	Saudi	Single	Bachelor's degree	Private	O	O-	I don't know	50kg	3 months	Yes	I don't know	Yes	I don't know	Strongly agree	agree	Strongly agree	agree	Yes	once	Voluntary	Positive	Yes	Yes	no	no	no	no	no	no	no	no	Yes	Yes	paying money and Others
2022-12-18 18:33:17	English	31-50	Female	Saudi	Married	Bachelor's degree	Private	A	O-	15 years old	50kg	2 months	Yes	no	no	Yes	Strongly disagree	agree	agree	Strongly agree	no						Yes	no	no	no	no	no	no	Yes	Yes	Yes	paying money, token gift, Others
2022-12-18 19:04:16	English	31-50	male	Saudi	Married	Bachelor's degree	Private	O	O-	15 years old	50kg	3 months	Yes	no	no	Yes	Strongly agree	Strongly agree	Strongly agree	Strongly agree	Yes	Every year	Voluntary	Positive	Yes	Yes	no	no	no	no	no	no	no	Yes	Yes	Yes	paying money and token gifts
2022-12-18 20:07:31	English	31-50	Female	non-Saudi	Single	Higher Degree (Master, PhD, Others)	Private	A	O-	17 years old	50kg	2 months	Yes	no	no	Yes	agree	Disagree	agree	agree	no						Yes	no	no	no	no	no	no	no	Yes	Yes	Others
2022-12-19 07:38:57	English	51-60	male	Saudi	Married	Bachelor's degree	Civil	O	O-	I don't know	I don't know	4 months	Yes	no	no	Yes	agree	Disagree	Disagree	Strongly agree	Yes	Several times	both of themof them	Positive	Yes	Yes	no	no	no	no	no	no	no	Yes	Yes	Yes	token gift
2022-12-19 07:55:04	English	18-20	Female	Saudi	Single	High School	Student	O	O-	16 years old	I don't know	3 months	Yes	I don't know	no	Yes	Strongly agree	I don't know	agree	agree	no						Yes	no	no	no	no	no	no	no	Yes	Yes	paying money, token gift, Others
2022-12-19 08:20:37	English	31-50	male	Saudi	Married	Bachelor's degree	Civil	A	O-	18 years old	50kg	2 months	Yes	no	Yes	Yes	Strongly agree	agree	Strongly agree	Strongly agree	Yes	2-5 times	Voluntary	Positive	Yes	Yes	no	no	no	no	no	no	no	Yes	Yes	Yes	token gift
2022-12-19 11:27:30	English	31-50	male	Saudi	Married	Bachelor's degree	Civil	O	O-	18 years old	50kg	4 months	Yes	Yes	I don't know	Yes	Strongly agree	Strongly agree	Strongly agree	Strongly agree	Yes	2-5 times	both of themof them	Positive	Yes	Yes	no	no	no	no	no	no	no	no	Yes	Yes	paying money, token gift, Others
2022-12-19 12:15:22	English	31-50	male	Saudi	Married	Bachelor's degree	Private	O	A-	15 years old	50kg	4 months	Yes	no	no	Yes	Disagree	Strongly agree	Strongly agree	Strongly agree	Yes	2-5 times	both of themof them	Positive	Yes	Yes	no	no	no	no	no	no	no	no	Yes	Yes	paying money
2022-12-19 12:53:41	English	31-50	male	Saudi	Married	Bachelor's degree	Civil	A	O-	I don't know	70kg	2 months	Yes	no	no	Yes	agree	agree	agree	agree	Yes	2-5 times	Voluntary	Positive	Yes	Yes	no	no	no	no	no	no	no	no	Yes	Yes	Others
2022-12-19 13:02:32	English	31-50	male	Saudi	Married	Bachelor's degree	Civil	B	O-	18 years old	70kg	3 months	Yes	no	no	Yes	I don't know	Strongly agree	Strongly agree	Strongly agree	Yes	2-5 times	Voluntary	Positive	Yes	Yes	no	no	no	no	no	no	no	no	Yes	Yes	token gift
2022-12-19 20:21:27	English	31-50	male	Saudi	Single	Higher Degree (Master, PhD, Others)	Civil	B	I don't know	I don't know	I don't know	I don't know	no	Yes	no	I don't know	I don't know	I don't know	agree	I don't know	Yes	once	Voluntary	Positive	Yes	Yes	no	no	no	no	no	no	no	no	no	Yes	paying money
2022-12-20 07:33:40	English	21-30	Female	Saudi	Single	Bachelor's degree	Student	A	O-	16 years old	50kg	2 months	no	no	no	I don't know	agree	I don't know	I don't know	Strongly agree	no						Yes	no	no	no	no	no	Yes	no	Yes	Yes	token gift
2022-12-20 10:39:39	English	31-50	male	Saudi	Married	Bachelor's degree	Civil	O	O-	18 years old	50kg	2 months	Yes	no	Yes	Yes	agree	Strongly agree	agree	agree	Yes	2-5 times	Voluntary	Positive	Yes	Yes	no	no	no	no	no	no	no	Yes	Yes	Yes	token gift
2022-12-20 13:02:21	English	31-50	male	Saudi	Married	Bachelor's degree	Civil	O	O-	18 years old	50kg	3 months	Yes	no	Yes	Yes	Strongly agree	Strongly agree	Strongly agree	agree	Yes	Several times	Voluntary	Positive	Yes	Yes	no	no	no	no	no	no	no	no	Yes	Yes	Others
2022-12-20 18:21:38	English	31-50	male	Saudi	Married	Higher Degree (Master, PhD, Others)	Civil	A	O-	17 years old	50kg	3 months	Yes	Yes	Yes	Yes	agree	agree	I don't know	agree	Yes	2-5 times	Voluntary	Positive	Yes	Yes	no	no	no	no	no	no	no	no	no	Yes	paying money
2022-12-21 00:53:41	English	31-50	male	Saudi	Married	Bachelor's degree	Civil	A	O-	18 years old	70kg	2 months	Yes	no	no	Yes	Strongly agree	Strongly agree	Strongly agree	Strongly agree	Yes	Several times	Voluntary	Positive	Yes	Yes	no	no	no	no	no	no	no	Yes	Yes	Yes	Others
2022-12-21 12:31:31	English	31-50	male	Saudi	Married	Bachelor's degree	Civil	B	O-	18 years old	I don't know	I don't know	Yes	Yes	no	Yes	Strongly agree	agree	agree	agree	no						no	no	no	Yes	no	no	no	no	Yes	Yes	token gift
2022-12-21 14:41:46	English	31-50	male	Saudi	Married	Higher Degree (Master, PhD, Others)	Private	O	O-	I don't know	I don't know	I don't know	Yes	no	I don't know	Yes	agree	agree	agree	agree	no						Yes	no	no	no	no	no	no	Yes	Yes	Yes	paying money, token gift, Others
2022-12-21 14:42:34	English	31-50	male	Saudi	Married	Bachelor's degree	Private	B	O-	18 years old	70kg	2 months	Yes	no	Yes	Yes	Strongly agree	Strongly agree	Strongly agree	Strongly agree	Yes						no	no	no	no	no	no	no	no	Yes	Yes	token gift
2022-12-21 15:34:23	English	31-50	male	Saudi	Single	Bachelor's degree	Civil	B	B-	18 years old	50kg	2 months	Yes	Yes	no	Yes	agree	agree	Disagree	agree	Yes	Several times	Voluntary	Positive	Yes	Yes	no	no	no	no	no	no	no	Yes	Yes	Yes	token gift
2022-12-21 20:25:14	English	31-50	male	Saudi	Married	Bachelor's degree	Private	O	O-	18 years old	50kg	3 months	Yes	no	no	Yes	agree	Disagree	Disagree	agree	no						no	Yes	no	Yes	no	no	no	Yes	no	Yes	paying money
2022-12-21 21:28:37	English	31-50	male	Saudi	Married	Bachelor's degree	Civil	A	O-	18 years old	50kg	3 months	Yes	no	no	Yes	agree	Strongly agree	Strongly agree	Strongly agree	Yes	Several times	Voluntary	Positive	Yes	Yes	no	no	no	no	no	no	no	Yes	Yes	Yes	token gift
2022-12-21 21:31:35	English	21-30	male	Saudi	Single	Higher Degree (Master, PhD, Others)	Private	O	O-	I don't know	50kg	3 months	Yes	no	Yes	Yes	I don't know	Disagree	agree	Strongly agree	Yes	2-5 times	Voluntary	Positive	Yes	Yes	no	no	no	no	no	no	no	no	Yes	Yes	paying money and token gifts
2022-12-22 07:31:30	English	21-30	male	Saudi	Single	High School	Civil	O	O-	I don't know	I don't know	I don't know	Yes	no	I don't know	I don't know	I don't know	I don't know	I don't know	I don't know	Yes	2-5 times	both of themof them	Negative	Yes	no	no	no	no	no	no	no	no	Yes	no	no	paying money
2022-12-22 13:27:27	English	31-50	male	Saudi	Married	Bachelor's degree	Civil	AB	O-	18 years old	50kg	4 months	Yes	Yes	no	Yes	agree	agree	agree	agree	no						Yes	no	no	no	no	no	no	Yes	Yes	no	paying money, token gift, Others
2022-12-22 17:57:53	English	18-20	male	Saudi	Single	High School	Student	A	AB-	I don't know	I don't know	I don't know	Yes	no	no	I don't know	Strongly disagree	Disagree	agree	I don't know	no						no	no	no	no	Yes	no	no	no	Yes	Yes	paying money
2022-12-25 05:28:10	English	31-50	Female	Saudi	Married	Higher Degree (Master, PhD, Others)	Unemployed	B	B-	I don't know	I don't know	I don't know	no	I don't know	I don't know	I don't know	I don't know	I don't know	I don't know	agree	no						no	no	no	no	Yes	no	no	no	no	Yes	Others
2022-12-25 17:28:50	English	31-50	Female	Saudi	Married	Higher Degree (Master, PhD, Others)	Civil	O	O-	18 years old	50kg	2 months	Yes	no	Yes	Yes	Disagree	Strongly agree	Strongly agree	Strongly agree	no						Yes	no	no	no	no	no	no	no	Yes	Yes	token gift
2022-12-26 03:33:55	English	31-50	male	Saudi	Single	Bachelor's degree	Civil	O	AB-	18 years old	50kg	2 months	Yes	no	I don't know	no	I don't know	Strongly agree	Strongly agree	Strongly agree	Yes	Several times	Voluntary	Negative	Yes	Yes	no	no	no	no	no	no	no	no	Yes	Yes	Others
2022-12-26 08:09:00	English	31-50	Female	Saudi	Married	Higher Degree (Master, PhD, Others)	Civil	O	O-	18 years old	50kg	2 months	Yes	no	Yes	Yes	agree	Strongly agree	Strongly agree	Strongly agree	no						Yes	no	no	no	no	no	no	Yes	Yes	Yes	token gift
2022-12-27 15:08:05	English	31-50	male	non-Saudi	Married	High School	Private	B	I don't know	I don't know	70kg	4 months	no	Yes	no	Yes	agree	Disagree	agree	agree	no						no	no	no	Yes	no	no	no	Yes	Yes	Yes	token gift
2022-12-30 05:49:24	English	31-50	male	Saudi	Married	Higher Degree (Master, PhD, Others)	Civil	O	O-	18 years old	70kg	2 months	Yes	Yes	no	Yes	Strongly agree	I don't know	agree	Disagree	no						no	no	no	no	no	Yes	no	no	no	no	paying money, token gift, Others
2023-01-04 21:52:56	English	51-60	Female	non-Saudi	Married	Higher Degree (Master, PhD, Others)	Unemployed	O	O-	18 years old	50kg	2 months	Yes	no	I don't know	Yes	Strongly agree	agree	agree	Strongly agree	Yes	once	Voluntary	Positive	Yes	Yes	no	no	no	no	no	no	no	Yes	Yes	Yes	token gift
2023-01-04 22:03:01	English	18-20	Female	non-Saudi	Single	High School	Student	A	O-	I don't know	I don't know	2 months	no	no	Yes	Yes	Disagree	I don't know	agree	agree	no						no	no	no	no	no	no	Yes	Yes	Yes	Yes	paying money
2023-01-04 22:21:13	English	18-20	male	non-Saudi	Single	High School	Student	O	O-	18 years old	I don't know	3 months	no	Yes	Yes	Yes	Strongly agree	Disagree	Disagree	Strongly agree	Yes	once	Voluntary	Positive	Yes	Yes	no	no	no	no	no	no	no	Yes	Yes	Yes	token gift
2023-01-04 22:34:23	English	18-20	male	non-Saudi	Single	Higher Degree (Master, PhD, Others)	Student	A	O-	I don't know	50kg	I don't know	Yes	no	Yes	Yes	Strongly agree	Strongly disagree	Disagree	agree	no						no	no	no	Yes	no	no	no	Yes	Yes	Yes	paying money
2023-01-04 23:07:18	English	18-20	Female	non-Saudi	Single	Bachelor's degree	Student	O	O-	18 years old	50kg	2 months	no	Yes	no	Yes	agree	I don't know	I don't know	agree	no						no	Yes	Yes	no	no	no	Yes	Yes	Yes	Yes	paying money
2023-01-04 23:33:52	English	21-30	Female	non-Saudi	Single	High School	Student	O	O-	18 years old	50kg	3 months	Yes	no	Yes	Yes	agree	I don't know	agree	agree	no						Yes	no	no	no	no	no	no	Yes	Yes	Yes	token gift
2023-01-05 01:37:11	English	21-30	Female	Saudi	Single	Bachelor's degree	Student	AB	O-	16 years old	50kg	3 months	Yes	no	I don't know	Yes	agree	Disagree	agree	agree	no						no	Yes	Yes	no	no	no	no	no	Yes	Yes	paying money
2023-01-05 14:58:28	English	21-30	Female	non-Saudi	Single	Bachelor's degree	Student	O	O-	18 years old	40kg	2 months	Yes	no	Yes	Yes	Strongly agree	agree	agree	Strongly agree	Yes	Several times	Voluntary	Positive	Yes	Yes	no	no	no	no	no	no	no	Yes	Yes	no	paying money
2023-01-06 01:04:28	English	18-20	Female	Saudi	Single	High School	Student	B	O-	18 years old	50kg	I don't know	Yes	no	no	I don't know	Strongly agree	Disagree	Strongly agree	Strongly agree	no						Yes	no	no	no	no	no	no	Yes	Yes	Yes	token gift
2023-01-11 13:49:40	English	18-20	Female	non-Saudi	Single	High School	Student	I don't know	O-	I don't know	I don't know	I don't know	no	Yes	no	Yes	Strongly agree	agree	Strongly agree	agree	no						Yes	no	no	no	no	no	no	Yes	Yes	Yes	token gift
2023-01-11 15:29:15	English	21-30	Female	non-Saudi	Single	Bachelor's degree	Student	A	O-	18 years old	50kg	2 months	Yes	Yes	I don't know	Yes	Strongly agree	agree	agree	Strongly agree	Yes	once	Voluntary	Positive	Yes	Yes	no	no	no	no	no	no	no	Yes	Yes	Yes	Others
2023-01-11 15:43:55	English	31-50	male	non-Saudi	Married	Bachelor's degree	Private	O	O-	18 years old	50kg	3 months	Yes	no	Yes	Yes	Strongly agree	Strongly disagree	agree	agree	Yes	2-5 times	both of themof them	Positive	Yes	Yes	no	no	no	no	no	no	no	Yes	Yes	no	token gift
2023-01-11 18:56:42	English	18-20	Female	non-Saudi	Single	High School	Student	I don't know	I don't know	16 years old	50kg	3 months	no	Yes	no	I don't know	Strongly agree	I don't know	Strongly agree	Strongly agree	no						Yes	no	no	no	no	no	no	no	Yes	Yes	paying money
2023-01-11 19:58:47	English	18-20	Female	non-Saudi	Single	High School	Student	B	O-	18 years old	50kg	2 months	no	Yes	I don't know	Yes	Strongly agree	I don't know	I don't know	I don't know	no						Yes	no	no	no	no	no	no	no	no	no	token gift
2023-01-12 01:39:53	English	18-20	Female	non-Saudi	Single	High School	Student	A	O-	I don't know	50kg	4 months	Yes	Yes	Yes	Yes	Strongly agree	Strongly agree	Strongly agree	Strongly agree	no						no	no	no	no	no	no	no	Yes	Yes	Yes	paying money
2023-01-12 14:08:45	English	21-30	Female	Saudi	Single	High School	Unemployed	A	AB-	I don't know	I don't know	4 months	Yes	Yes	I don't know	I don't know	I don't know	I don't know	I don't know	I don't know	no						no	no	Yes	no	no	no	no	Yes	Yes	Yes	Others
2023-01-12 14:10:28	English	31-50	Female	Saudi	Married	Bachelor's degree	Civil	A	AB-	I don't know	30kg	I don't know	Yes	no	I don't know	Yes	Disagree	Disagree	agree	agree	no						Yes	no	no	no	no	no	no	no	Yes	Yes	token gift
2023-01-12 15:10:40	English	31-50	Female	Saudi	Married	Higher Degree (Master, PhD, Others)	Civil	A	O-	I don't know	50kg	3 months	no	no	no	Yes	agree	agree	agree	Strongly agree	Yes	2-5 times	Voluntary	Positive	Yes	Yes	no	no	no	no	no	no	no	no	Yes	Yes	Others
2023-01-12 17:12:02	English	51-60	Female	Saudi	Married	Bachelor's degree	Civil	B	B-	18 years old	50kg	2 months	Yes	no	Yes	Yes	agree	agree	agree	Strongly agree	no						no	no	no	Yes	no	no	no	no	Yes	Yes	paying money
2023-01-12 20:32:53	English	31-50	male	Saudi	Married	Bachelor's degree	Civil	B	O-	18 years old	I don't know	2 months	Yes	no	Yes	Yes	Strongly agree	Strongly agree	Strongly agree	Strongly agree	Yes	2-5 times	For relatives and friends needs	Positive	Yes	Yes	no	no	no	no	no	no	no	no	Yes	Yes	Others
2023-01-13 08:58:39	English	31-50	male	Saudi	Married	High School	Military sector	O	O-	I don't know	50kg	4 months	Yes	Yes	I don't know	Yes	agree	agree	agree	agree	Yes	2-5 times	For relatives and friends needs	Positive	Yes	Yes	no	no	no	no	no	no	no	no	Yes	Yes	Others
2023-01-13 17:49:13	English	31-50	Female	non-Saudi	Married	Bachelor's degree	Private	B	O-	15 years old	50kg	3 months	Yes	Yes	no	Yes	Strongly agree	I don't know	agree	Strongly agree	Yes	2-5 times	Voluntary	Positive	Yes	Yes	no	no	no	no	no	no	no	Yes	Yes	no	token gift
2023-01-13 17:51:48	English	31-50	Female	non-Saudi	Married	Bachelor's degree	Private	B	O-	18 years old	50kg	3 months	Yes	Yes	no	Yes	Strongly agree	Strongly disagree	agree	Strongly agree	no						Yes	no	no	no	no	no	no	Yes	Yes	Yes	paying money
2023-01-13 18:04:34	English	51-60	Female	non-Saudi	Married	Bachelor's degree	Private	A	O-	18 years old	50kg	3 months	Yes	Yes	no	Yes	agree	Disagree	Disagree	agree	Yes	once	Voluntary	Positive	no	Yes	no	no	no	no	no	no	no	Yes	Yes	Yes	Others
2023-01-13 18:09:22	English	51-60	Female	non-Saudi	Married	Bachelor's degree	Private	A	O-	18 years old	50kg	3 months	no	Yes	no	no	Strongly agree	agree	agree	agree	Yes	2-5 times	both of themof them	Positive	no	Yes	no	no	no	no	no	no	no	Yes	Yes	Yes	token gift
2023-01-13 18:11:16	English	51-60	Female	non-Saudi	Married	Bachelor's degree	Private	A	A-	18 years old	50kg	3 months	Yes	Yes	no	no	Disagree	Disagree	Disagree	Disagree	Yes	once	For relatives and friends needs	Positive	no	Yes	no	no	no	no	no	no	no	no	no	no	Others
2023-01-13 18:13:49	English	31-50	Female	non-Saudi	Married	Bachelor's degree	Private	O	O-	I don't know	50kg	2 months	Yes	no	I don't know	Yes	Strongly agree	agree	agree	agree	no						no	no	no	Yes	no	no	no	no	Yes	Yes	token gift
2023-01-13 18:20:38	English	31-50	Female	non-Saudi	Married	Bachelor's degree	Private	A	O-	I don't know	I don't know	3 months	no	no	I don't know	Yes	I don't know	I don't know	I don't know	I don't know	no						no	no	no	no	no	no	no	Yes	Yes	Yes	paying money
2023-01-13 18:35:09	English	21-30	Female	non-Saudi	Married	Bachelor's degree	Private	O	I don't know	18 years old	50kg	3 months	no	no	Yes	Yes	Strongly agree	Strongly agree	Strongly agree	Strongly agree	no						no	no	no	no	no	no	Yes	Yes	Yes	Yes	Others
2023-01-13 18:48:09	English	31-50	Female	non-Saudi	Married	Bachelor's degree	Private	O	O-	18 years old	50kg	3 months	Yes	no	no	Yes	Strongly agree	Disagree	agree	Strongly agree	no						Yes	Yes	Yes	no	no	no	no	Yes	Yes	Yes	token gift
2023-01-13 20:44:13	English	31-50	Female	non-Saudi	Married	Bachelor's degree	Private	AB	I don't know	18 years old	50kg	4 months	Yes	Yes	no	Yes	agree	Disagree	Disagree	Strongly agree	Yes	once	Voluntary	Positive	Yes	Yes	no	no	no	no	no	no	no	no	Yes	no	paying money
2023-01-14 03:03:05	English	31-50	Female	non-Saudi	Married	Bachelor's degree	Private	A	O-	18 years old	50kg	3 months	Yes	no	no	Yes	agree	Disagree	Disagree	agree	no						Yes	no	no	Yes	Yes	no	Yes	no	Yes	Yes	paying money
2023-01-14 04:12:40	English	21-30	Female	non-Saudi	Single	Bachelor's degree	Private	B	O-	18 years old	50kg	3 months	Yes	no	Yes	Yes	agree	Disagree	Disagree	agree	no						no	no	Yes	no	no	no	no	Yes	Yes	Yes	Others
2023-01-14 12:19:59	English	31-50	Female	non-Saudi	Married	Higher Degree (Master, PhD, Others)	Private	B	B-	18 years old	50kg	4 months	no	Yes	no	Yes	agree	Disagree	agree	agree	no						Yes	no	no	no	no	no	no	Yes	Yes	Yes	Others
2023-01-15 12:21:11	English	31-50	Female	Saudi	Married	Bachelor's degree	Private	O	B-	I don't know	I don't know	I don't know	Yes	no	no	Yes	agree	I don't know	agree	agree	no						Yes	no	no	no	no	no	no	no	Yes	Yes	Others
2023-01-15 12:38:07	English	31-50	Female	Saudi	Married	High School	Unemployed	O	O-	18 years old	50kg	4 months	Yes	no	no	Yes	Strongly agree	agree	Strongly agree	Strongly agree	no						Yes	no	no	no	no	no	no	Yes	Yes	Yes	token gift
2023-01-15 12:45:16	English	31-50	Female	Saudi	Married	Bachelor's degree	Unemployed	O	O-	18 years old	50kg	2 months	no	no	no	Yes	agree	Strongly agree	agree	agree	no						no	no	no	no	Yes	no	no	Yes	Yes	Yes	Others
2023-01-15 12:56:12	English	51-60	male	Saudi	Married	Bachelor's degree	Private	B	O-	I don't know	I don't know	3 months	no	no	I don't know	Yes	Strongly agree	Disagree	agree	Strongly agree	Yes	Several times	both of them	Positive	Yes	Yes	no	no	no	no	no	no	no	Yes	Yes	Yes	Others
2023-01-15 12:58:51	English	51-60	male	Saudi	Married	Higher Degree (Master, PhD, Others)	Private	O	O-	18 years old	50kg	I don't know	no	no	no	I don't know	agree	I don't know	agree	agree	no						Yes	Yes	Yes	no	no	no	no	no	Yes	Yes	paying money, token gift
2023-01-15 13:10:12	English	31-50	male	Saudi	Married	Higher Degree (Master, PhD, Others)	Private	O	I don't know	18 years old	I don't know	2 months	Yes	no	I don't know	Yes	agree	agree	Strongly agree	Strongly agree	Yes	Several times	both of themof them	Positive	Yes	Yes	no	no	no	no	no	no	no	Yes	Yes	Yes	token gift
2023-01-15 14:28:56	English	51-60	male	Saudi	Married	High School	Retired	O	O-	I don't know	50kg	3 months	Yes	I don't know	no	Yes	agree	Strongly agree	Strongly agree	Strongly agree	Yes	2-5 times	For relatives and friends needs	Positive	Yes	Yes	no	no	no	no	no	no	no	Yes	Yes	Yes	token gift
2023-01-15 20:20:47	English	31-50	Female	Saudi	Married	Bachelor's degree	Civil	AB	AB-	18 years old	I don't know	4 months	no	no	I don't know	Yes	Disagree	I don't know	Disagree	Strongly agree	no						Yes	no	no	no	no	no	no	Yes	Yes	Yes	token gift
2023-01-15 22:30:56	English	31-50	Female	Saudi	Married	Higher Degree (Master, PhD, Others)	Civil	B	O-	18 years old	50kg	3 months	Yes	Yes	no	Yes	Strongly agree	agree	agree	agree	no	once	Voluntary	Positive	Yes	Yes	Yes	no	no	no	no	no	no	Yes	Yes	Yes	paying money
2023-01-15 22:34:48	English	18-20	Female	Saudi	Single	Below high school	Student	O	O-	16 years old	50kg	3 months	Yes	Yes	no	Yes	I don't know	agree	agree	I don't know	no	2-5 times	both of themof them	Positive	Yes	Yes	no	no	no	no	Yes	no	no	Yes	Yes	Yes	paying money
2023-01-16 01:19:10	English	31-50	Female	Saudi	Married	Bachelor's degree	Unemployed	O	O-	18 years old	50kg	3 months	Yes	no	I don't know	Yes	agree	agree	agree	agree	Yes	once	Voluntary				no	no	Yes	no	Yes	no	Yes	Yes	no	Yes	token gift
2023-01-18 14:20:05	English	31-50	male	Saudi	Married	Bachelor's degree	Civil	O	O-	18 years old	50kg	3 months	Yes	Yes	Yes	Yes	Strongly agree	Disagree	Disagree	Strongly agree	Yes	2-5 times	both of themof them	Positive	Yes	Yes	no	no	no	no	no	no	no	no	Yes	Yes	paying money
2023-01-24 09:07:14	English	31-50	Female	Saudi	Married	Bachelor's degree	Civil	A	O-	18 years old	50kg	3 months	no	no	I don't know	Yes	agree	agree	agree	I don't know	no						no	no	no	no	no	no	no	Yes	Yes	Yes	paying money
2023-01-24 12:20:02	English	51-60	male	Saudi	Married	Bachelor's degree	Retired	A	A-	18 years old	50kg	3 months	Yes	no	no	Yes	Strongly agree	agree	agree	agree	Yes	Several times	Voluntary				no	no	no	no	no	no	no	no	Yes	Yes	token gift
2023-01-24 12:33:02	English	31-50	male	Saudi	Married	High School	Civil	A	A-	I don't know	I don't know	4 months	Yes	no	I don't know	Yes	Strongly agree	Strongly agree	Strongly agree	I don't know	no						no	no	Yes	no	no	no	no	no	Yes	Yes	paying money
2023-02-15 19:37:59	English	31-50	male	Saudi	Married	Higher Degree (Master, PhD, Others)	Civil	A	A-	17 years old	50kg	2 months	Yes	no	Yes	Yes	Strongly agree	Strongly agree	Strongly agree	agree	Yes	2-5 times	Voluntary	Positive	Yes	Yes	no	no	no	no	no	no	no	no	Yes	Yes	token gift
2023-02-19 21:28:08	English	31-50	male	non-Saudi	Married	Higher Degree (Master, PhD, Others)	Private	A	O-	I don't know	I don't know	I don't know	no	no	no	Yes	Strongly agree	Strongly agree	Strongly agree	Strongly agree	no						no	no	no	no	Yes	no	no	Yes	Yes	Yes	paying money
2023-02-20 00:33:46	English	31-50	Female	Saudi	Married	Bachelor's degree	Private	O	O-	18 years old	70kg	4 months	Yes	no	no	Yes	Disagree	agree	agree	agree	no						no	no	no	no	Yes	no	no	Yes	Yes	Yes	token gift
2023-02-20 01:25:29	English	31-50	Female	Saudi	Married	Bachelor's degree	Private	B	AB-	I don't know	50kg	3 months	no	Yes	no	Yes	agree	agree	agree	agree	no						no	no	no	Yes	no	no	Yes	Yes	Yes	Yes	paying money
2023-02-20 01:33:16	English	31-50	Female	Saudi	Married	Bachelor's degree	Unemployed	O	O-	I don't know	I don't know	I don't know	no	I don't know	I don't know	Yes	agree	I don't know	I don't know	agree	no						no	no	no	no	Yes	no	no	Yes	Yes	Yes	token gift
2023-02-20 01:36:11	English	31-50	Female	Saudi	Married	Below high school	Unemployed	A	B-	I don't know	I don't know	2 months	no	no	I don't know	I don't know	Disagree	agree	agree	I don't know	no						no	no	no	no	Yes	no	no	Yes	Yes	Yes	Others
2023-02-20 01:48:50	English	31-50	Female	Saudi	Married	Below high school	Unemployed	O	A-	I don't know	I don't know	I don't know	Yes	no	I don't know	Yes	agree	Disagree	I don't know	Strongly agree	no						no	no	no	no	Yes	no	no	Yes	Yes	Yes	paying money
2023-02-20 06:06:19	English	31-50	Female	Saudi	Married	Bachelor's degree	Unemployed	A	A-	I don't know	I don't know	I don't know	Yes	I don't know	I don't know	I don't know	I don't know	Strongly disagree	Strongly disagree	agree	no						no	no	no	no	Yes	no	no	no	Yes	Yes	Others
2023-02-20 17:51:06	English	31-50	Female	Saudi	Married	Bachelor's degree	Unemployed	O	O-	I don't know	50kg	3 months	Yes	no	no	Yes	Disagree	agree	agree	agree	Yes	2-5 times	For relatives and friends needs	Positive	Yes	Yes	no	no	no	no	Yes	no	no	no	Yes	Yes	Others
2023-02-24 07:18:56	English	31-50	male	Saudi	Single	Bachelor's degree	Student	O	O-	18 years old	50kg	4 months	Yes	I don't know	no	Yes	agree	Strongly agree	agree	Strongly agree	no						Yes	no	no	no	no	no	no	no	Yes	Yes	token gift
2023-04-04 02:06:37	English	31-50	Female	non-Saudi	Married	Bachelor's degree	Civil	B	O-	18 years old	50kg	3 months	Yes	no	no	Yes	agree	agree	agree	Strongly agree	Yes	2-5 times	Voluntary	Positive	Yes	Yes	no	no	no	no	no	no	no	Yes	Yes	Yes	token gift
2023-04-04 03:55:53	English	21-30	Female	Saudi	Married	Bachelor's degree	Unemployed	O	I don't know	I don't know	I don't know	I don't know	no	no	I don't know	I don't know	Strongly agree	Strongly disagree	agree	agree	no						no	no	no	no	Yes	no	no	Yes	Yes	Yes	paying money
2023-04-04 04:25:32	English	18-20	Female	Saudi	Single	High School	Student	O	O-	18 years old	I don't know	I don't know	no	Yes	no	Yes	Strongly agree	Strongly disagree	Strongly disagree	I don't know	no						no	no	no	no	Yes	no	no	Yes	Yes	no	Others
2023-04-04 04:31:18	English	21-30	male	non-Saudi	Single	High School	Private	O	O-	18 years old	50kg	3 months	Yes	no	no	Yes	Strongly agree	I don't know	Strongly agree	Strongly agree	Yes	2-5 times	both of themof them	Positive	Yes	Yes	no	no	no	no	no	no	no	Yes	Yes	Yes	Others
2023-04-05 10:52:57	English	21-30	Female	Saudi	Single	Bachelor's degree	Private	O	O-	18 years old	50kg	3 months	Yes	Yes	Yes	Yes	agree	agree	agree	agree	no						Yes	no	no	no	no	no	no	no	Yes	Yes	token gift
2023-04-06 19:22:35	English	21-30	male	Saudi	Single	Bachelor's degree	Private	B	O-	15 years old	50kg	3 months	no	Yes	Yes	Yes	Strongly agree	I don't know	I don't know	agree	Yes	2-5 times	Voluntary	Positive	Yes	Yes	no	no	no	no	no	no	no	no	Yes	Yes	Others
2023-04-07 13:34:09	English	31-50	Female	Saudi	Single	Higher Degree (Master, PhD, Others)	Private	A	A-	I don't know	50kg	3 months	Yes	no	Yes	Yes	Strongly agree	Strongly agree	Strongly agree	Strongly agree	Yes	once	Voluntary	Positive	Yes	Yes	no	no	no	no	no	no	no	Yes	Yes	Yes	Others
2023-04-07 18:23:38	English	31-50	male	Saudi	Single	Higher Degree (Master, PhD, Others)	Civil	B	I don't know	I don't know	I don't know	3 months	Yes	Yes	Yes	Yes	agree	I don't know	I don't know	agree	Yes	2-5 times	Voluntary	Positive	Yes	Yes	no	no	no	no	no	no	no	no	no	Yes	Others
2023-04-07 18:46:04	English	21-30	male	Saudi	Single	Bachelor's degree	Student	O	O-	18 years old	I don't know	3 months	Yes	Yes	I don't know	Yes	Strongly agree	Strongly agree	Strongly agree	Strongly agree	Yes	Several times	both of themof them	Positive	Yes	Yes	no	no	no	no	no	no	no	Yes	Yes	Yes	Others
2023-04-08 22:59:54	English	21-30	male	non-Saudi	Single	Bachelor's degree	Unemployed	O	O-	18 years old	50kg	2 months	no	Yes	Yes	I don't know	agree	agree	agree	Strongly agree	no						Yes	no	no	no	no	Yes	no	Yes	no	Yes	paying money
2023-04-10 04:56:59	English	21-30	Female	Saudi	Single	Bachelor's degree	Unemployed	A	AB-	I don't know	50kg	3 months	Yes	Yes	Yes	Yes	Strongly agree	agree	agree	Strongly agree	no						Yes	no	no	no	no	no	no	Yes	Yes	Yes	token gift
2023-04-10 18:55:55	English	31-50	male	Saudi	Married	Higher Degree (Master, PhD, Others)	Civil	O	I don't know	18 years old	50kg	2 months	Yes	no	no	Yes	Strongly agree	agree	Strongly agree	Strongly agree	Yes	Several times	Voluntary	Positive	Yes	Yes	no	no	no	no	no	no	no	no	Yes	no	token gift
2023-04-11 20:06:52	English	18-20	Female	Saudi	Single	High School	Student	O	O-	18 years old	50kg	I don't know	no	Yes	I don't know	I don't know	agree	Disagree	Disagree	I don't know	no						no	no	Yes	Yes	Yes	no	no	no	no	no	paying money
2023-04-12 00:26:24	English	31-50	Female	Saudi	Single	Higher Degree (Master, PhD, Others)	Civil	B	B-	18 years old	50kg	3 months	Yes	Yes	Yes	Yes	Strongly agree	Strongly agree	Strongly agree	Strongly agree	no						Yes	no	no	no	no	no	no	Yes	Yes	Yes	Others
2023-04-12 01:13:16	English	31-50	male	Saudi	Married	Higher Degree (Master, PhD, Others)	Military sector	O	O-	I don't know	I don't know	I don't know	no	Yes	I don't know	Yes	agree	I don't know	agree	I don't know	Yes	once	Driver's license	Positive	Yes	no	no	no	no	no	no	no	no	no	Yes	Yes	Others
2023-04-13 03:38:05	English	31-50	Female	Saudi	Married	Bachelor's degree	Private	O	O-	18 years old	70kg	4 months	Yes	Yes	no	Yes	Strongly agree	Disagree	agree	Disagree	no						no	Yes	Yes	no	Yes	no	no	no	Yes	no	Others
2023-04-13 05:48:13	English	21-30	Female	Saudi	Single	Higher Degree (Master, PhD, Others)	Student	I don't know	O-	18 years old	I don't know	I don't know	no	no	Yes	Yes	agree	I don't know	agree	agree	no						no	no	no	Yes	no	no	no	no	Yes	Yes	token gift
2023-04-13 06:20:08	English	31-50	Female	Saudi	Single	Bachelor's degree	Unemployed	I don't know	I don't know	18 years old	40kg	3 months	Yes	Yes	no	Yes	Strongly agree	I don't know	agree	agree	no						no	no	no	Yes	Yes	no	Yes	Yes	no	Yes	token gift
2023-04-13 19:47:36	English	31-50	Female	Saudi	Married	none	Military sector	A	B-	15 years old	40kg	3 months	no	no	Yes	Yes	Strongly agree	Strongly agree	Strongly disagree	Strongly agree	no						no	Yes	no	Yes	no	Yes	Yes	Yes	Yes	no	token gift
2023-04-13 23:23:04	English	21-30	male	Saudi	Single	Bachelor's degree	Student	AB	O-	I don't know	I don't know	3 months	no	Yes	Yes	Yes	Strongly agree	Strongly agree	Strongly agree	Strongly agree	Yes	2-5 times	both of themof them	Positive	Yes	Yes	no	no	no	no	no	no	no	Yes	Yes	Yes	Others
2023-04-14 14:16:01	English	21-30	male	Saudi	Married	High School	Military sector	AB	I don't know	I don't know	I don't know	I don't know	no	I don't know	I don't know	I don't know	I don't know	I don't know	I don't know	I don't know	no						no	Yes	Yes	Yes	Yes	Yes	Yes	no	no	no	paying money
2023-04-15 04:50:39	English	21-30	Female	Saudi	Single	Bachelor's degree	Unemployed	AB	O-	18 years old	50kg	3 months	no	Yes	no	Yes	agree	Disagree	agree	agree	Yes	2-5 times	Voluntary	Positive	Yes	Yes	no	no	no	no	no	no	no	Yes	Yes	Yes	Others
2023-04-15 16:37:12	English	31-50	Female	Saudi	Married	Bachelor's degree	Private	O	O-	18 years old	70kg	4 months	Yes	Yes	no	Yes	Strongly agree	Disagree	Strongly agree	I don't know	no						no	Yes	Yes	no	Yes	no	no	no	Yes	Yes	Others
2023-04-15 22:31:14	English	31-50	male	Saudi	Married	Higher Degree (Master, PhD, Others)	Private	A	O-	I don't know	I don't know	3 months	Yes	Yes	Yes	Yes	Strongly agree	Disagree	Disagree	I don't know	Yes	once	Voluntary	Positive	Yes	Yes	no	no	no	no	no	no	no	Yes	Yes	Yes	paying money
2023-04-16 02:06:33	English	21-30	Female	non-Saudi	Single	Bachelor's degree	Student	I don't know	O-	18 years old	70kg	3 months	Yes	Yes	no	Yes	agree	agree	Strongly agree	Strongly agree	no						no	no	no	no	no	no	Yes	Yes	Yes	Yes	token gift
2023-04-16 02:32:52	English	18-20	male	non-Saudi	Single	Bachelor's degree	Student	I don't know	I don't know	18 years old	50kg	3 months	Yes	Yes	Yes	Yes	Disagree	agree	agree	Strongly agree	Yes	2-5 times	For relatives and friends needs	Positive	Yes	Yes	no	no	no	no	no	no	no	Yes	Yes	Yes	Others
2023-04-16 04:05:11	English	21-30	Female	non-Saudi	Single	Bachelor's degree	Student	O	O-	I don't know	70kg	I don't know	no	Yes	no	Yes	Strongly agree	agree	agree	agree	no						Yes	no	no	no	no	no	no	Yes	Yes	Yes	token gift
2023-05-12 14:23:40	English	21-30	Female	Saudi	Single	Bachelor's degree	Student	O	O-	18 years old	50kg	3 months	no	no	no	I don't know	I don't know	Disagree	agree	agree	no						no	no	no	no	no	no	no	Yes	Yes	Yes	Others
2023-03-03 06:24:03	العربية	31-50	male	Saudi	Married	Bachelor's degree	Civil	A	O-	18 years old	50kg	3 months	no	Yes	I don't know	Yes	agree	I don't know	I don't know	I don't know	no						Yes	no	no	no	no	no	no	no	Yes	Yes	Others
2023-03-03 13:31:59	العربية	31-50	male	Saudi	Married	Higher Degree (Master, PhD, Others)	Civil	B	B-	17 years old	50kg	2 months	Yes	no	no	Yes	Disagree	I don't know	I don't know	Strongly agree	Yes	2-5 times	Voluntary	Positive	Yes	Yes	no	no	no	no	no	no	no	Yes	Yes	Yes	Others
2023-03-10 18:21:19	العربية	51-60	Female	Saudi	Married	High School	Unemployed	O	O-	I don't know	I don't know	I don't know	no	no	no	I don't know	Strongly agree	agree	Strongly agree	agree	no						no	no	no	no	Yes	no	no	Yes	Yes	Yes	token gifts
2023-03-10 18:31:02	العربية	31-50	Female	Saudi	Married	Bachelor's degree	Unemployed	B	O-	I don't know	50kg	I don't know	Yes	no	no	Yes	Strongly agree	I don't know	Strongly agree	Strongly agree	no						no	no	no	no	Yes	no	no	no	Yes	Yes	Others
2023-03-10 18:32:07	العربية	21-30	Female	Saudi	Single	High School	Student	O	O-	I don't know	50kg	3 months	no	no	no	Yes	agree	I don't know	I don't know	agree	no						no	no	no	no	no	Yes	no	Yes	Yes	Yes	Others
2023-03-10 19:21:57	العربية	31-50	Female	Saudi	Married	High School	Unemployed	O	O-	I don't know	I don't know	I don't know	no	I don't know	I don't know	Yes	agree	agree	agree	agree	no						Yes	no	no	no	no	no	no	no	Yes	Yes	paying money
2023-03-10 19:33:23	العربية	31-50	Female	Saudi	Married	Bachelor's degree	Unemployed	B	O-	I don't know	I don't know	3 months	no	I don't know	no	I don't know	I don't know	Disagree	Disagree	Disagree	no						no	no	no	no	Yes	no	no	Yes	Yes	Yes	token gifts
2023-03-10 19:36:04	العربية	31-50	Female	Saudi	Married	High School	Unemployed	AB	AB-	18 years old	30kg	3 months	no	I don't know	no	Yes	agree	agree	agree	agree	no						no	no	no	no	no	Yes	no	no	Yes	Yes	token gifts
2023-03-10 20:11:35	العربية	31-50	male	Saudi	Married	Higher Degree (Master, PhD, Others)	Civil	A	O-	I don't know	70kg	3 months	Yes	no	I don't know	I don't know	agree	Strongly agree	Strongly agree	agree	no						Yes	no	no	no	no	no	no	Yes	Yes	Yes	paying money, token gifts, Others
2023-03-10 20:47:29	العربية	31-50	Female	Saudi	Married	Higher Degree (Master, PhD, Others)	Unemployed	B	O-	I don't know	I don't know	I don't know	Yes	Yes	no	Yes	agree	Strongly agree	Strongly agree	Strongly agree	no						Yes	no	no	no	no	no	no	no	Yes	Yes	paying money
2023-03-10 22:35:30	العربية	31-50	Female	Saudi	Married	Bachelor's degree	Civil	O	O-	18 years old	50kg	2 months	Yes	no	no	Yes	agree	Disagree	agree	Strongly agree	no						Yes	no	no	no	no	no	no	Yes	Yes	no	Others
2023-03-10 23:46:25	العربية	51-60	Female	Saudi	Single	Below high school	Unemployed	O	O-	I don't know	I don't know	I don't know	no	Yes	I don't know	Yes	I don't know	I don't know	I don't know	agree	no						no	no	no	no	Yes	no	no	Yes	Yes	Yes	token gifts
2023-03-10 23:51:57	العربية	51-60	Female	Saudi	Married	Below high school	Unemployed	O	O-	I don't know	I don't know	I don't know	no	I don't know	I don't know	I don't know	I don't know	I don't know	I don't know	agree	no						no	no	no	no	Yes	no	no	Yes	Yes	no	token gifts
2023-03-11 00:17:14	العربية	31-50	Female	Saudi	Married	Bachelor's degree	Unemployed	O	O-	18 years old	50kg	4 months	Yes	no	I don't know	Yes	agree	Disagree	I don't know	agree	no						Yes	no	no	no	no	no	no	no	no	Yes	token gifts
2023-03-11 01:08:59	العربية	31-50	Female	Saudi	Married	Bachelor's degree	Unemployed	O	O-	I don't know	50kg	3 months	no	I don't know	no	Yes	Disagree	Disagree	Strongly agree	agree	no						no	no	no	no	Yes	no	no	no	Yes	no	Others
2023-03-11 06:39:48	العربية	51-60	Female	Saudi	Married	Bachelor's degree	Retired	O	O-	I don't know	I don't know	I don't know	Yes	no	no	Yes	agree	agree	agree	agree	Yes	2-5 times	For relatives and friends needs	Positive	Yes	Yes	no	no	no	no	no	no	no	Yes	Yes	no	Others
2023-03-14 13:58:00	العربية	31-50	male	Saudi	Married	Higher Degree (Master, PhD, Others)	Civil	A	O-	18 years old	50kg	2 months	Yes	no	no	Yes	agree	agree	agree	agree	Yes	Several times	Voluntary	Positive	Yes	Yes	no	no	no	no	no	no	no	no	Yes	Yes	token gifts
2023-03-28 23:38:10	العربية	31-50	male	Saudi	Married	Higher Degree (Master, PhD, Others)	Civil	A	O-	18 years old	50kg	2 months	Yes	no	Yes	Yes	Strongly agree	Strongly agree	Strongly agree	Strongly agree	Yes	Several times	Voluntary	Positive	Yes	Yes	no	no	no	no	no	no	no	Yes	Yes	Yes	token gifts, Others
2023-03-28 23:44:29	العربية	31-50	male	Saudi	Married	Bachelor's degree	Civil	A	A-	18 years old	70kg	4 months	Yes	no	no	Yes	agree	agree	agree	Strongly agree	Yes	once	For relatives and friends needs	Positive	Yes	Yes	no	no	no	no	no	no	no	no	Yes	Yes	paying money
2023-03-28 23:44:33	العربية	31-50	male	Saudi	Married	Bachelor's degree	Military sector	A	O-	18 years old	70kg	3 months	Yes	no	no	Yes	I don't know	I don't know	Strongly agree	I don't know	Yes	2-5 times	both of them	Positive	no	Yes	no	no	no	no	no	no	no	no	Yes	Yes	paying money, token gifts, Others
2023-03-28 23:51:33	العربية	31-50	male	Saudi	Married	Bachelor's degree	Civil	A	O-	18 years old	70kg	4 months	Yes	I don't know	no	Yes	agree	Strongly agree	Strongly agree	Strongly agree	no						Yes	no	no	no	no	no	no	Yes	Yes	Yes	Others
2023-03-28 23:57:58	العربية	31-50	male	Saudi	Married	Higher Degree (Master, PhD, Others)	Civil	O	A-	18 years old	70kg	2 months	Yes	no	Yes	I don't know	I don't know	Strongly agree	Strongly agree	Strongly agree	Yes	Several times	Voluntary	Positive	Yes	Yes	no	no	no	no	no	no	no	Yes	Yes	Yes	token gifts
2023-03-29 00:04:02	العربية	31-50	male	Saudi	Married	High School	Civil	O	O-	18 years old	50kg	3 months	Yes	Yes	I don't know	I don't know	Strongly agree	I don't know	agree	I don't know	Yes	Every year	Voluntary	Positive	Yes	Yes	no	no	no	no	no	no	no	no	Yes	Yes	Others
2023-03-29 00:18:36	العربية	31-50	male	Saudi	Married	Bachelor's degree	Civil	B	O-	16 years old	70kg	3 months	Yes	no	no	Yes	Strongly agree	Strongly agree	Strongly agree	Strongly agree	Yes	Every year	both of them	Positive	Yes	Yes	no	no	no	no	no	no	no	Yes	Yes	Yes	paying money, token gifts, Others
2023-03-29 00:30:23	العربية	31-50	male	Saudi	Married	Bachelor's degree	Military sector	A	AB-	I don't know	I don't know	I don't know	no	Yes	I don't know	I don't know	Strongly agree	I don't know	I don't know	I don't know	no						no	no	no	no	Yes	no	no	no	Yes	no	Others
2023-03-29 00:42:39	العربية	31-50	male	Saudi	Married	Bachelor's degree	Private	B	O-	18 years old	50kg	2 months	Yes	no	I don't know	Yes	agree	Strongly agree	Strongly agree	Strongly agree	Yes	once	both of them	Positive	Yes	Yes	no	no	no	no	no	no	no	no	Yes	Yes	Others
2023-03-29 00:57:10	العربية	31-50	male	Saudi	Married	Bachelor's degree	Private	A	O-	15 years old	30kg	3 months	Yes	I don't know	I don't know	Yes	agree	agree	agree	agree	Yes	once	Voluntary	Positive	Yes	Yes	no	no	no	no	no	no	no	no	Yes	Yes	token gifts
2023-03-29 02:09:39	العربية	31-50	male	Saudi	Married	High School	Civil	A	AB-	I don't know	50kg	I don't know	Yes	no	I don't know	Yes	agree	agree	Strongly agree	Strongly agree	Yes	Several times	both of them	Positive	Yes	Yes	no	no	no	no	no	no	no	Yes	Yes	Yes	token gifts
2023-03-29 02:10:11	العربية	31-50	male	Saudi	Married	Higher Degree (Master, PhD, Others)	Civil	O	O-	18 years old	50kg	2 months	Yes	no	Yes	Yes	agree	agree	Strongly agree	agree	Yes	Several times	Voluntary	Positive	Yes	Yes	no	no	no	no	no	no	no	no	Yes	Yes	paying money
2023-03-29 05:21:31	العربية	31-50	male	Saudi	Married	Bachelor's degree	Private	A	O-	I don't know	70kg	2 months	Yes	Yes	Yes	Yes	I don't know	agree	agree	agree	Yes	Several times	Voluntary	Positive	Yes	Yes	no	no	no	no	no	no	no	no	no	Yes	token gifts, Others
2023-03-29 11:26:39	العربية	31-50	male	Saudi	Single	Higher Degree (Master, PhD, Others)	Civil	O	O-	15 years old	70kg	3 months	Yes	Yes	Yes	Yes	agree	Strongly agree	Strongly agree	Disagree	Yes	2-5 times	both of them	Positive	no	Yes	no	no	no	no	no	no	no	no	Yes	Yes	token gifts
2023-03-30 23:55:49	العربية	31-50	male	Saudi	Married	Bachelor's degree	Private	B	O-	18 years old	70kg	2 months	Yes	Yes	Yes	Yes	Disagree	agree	agree	agree	Yes	Several times	both of them	Positive	Yes	Yes	no	no	no	no	no	no	no	no	Yes	Yes	paying money, token gifts, Others
2023-03-31 03:14:40	العربية	21-30	male	Saudi	Single	Bachelor's degree	Civil	O	O-	16 years old	50kg	2 months	Yes	no	Yes	Yes	Strongly disagree	Strongly disagree	agree	Strongly agree	Yes	Every year	Voluntary	Positive	Yes	Yes	no	no	no	no	no	no	no	Yes	Yes	Yes	Others
2023-03-31 05:54:36	العربية	21-30	male	Saudi	Single	Bachelor's degree	Unemployed	O	O-	18 years old	50kg	3 months	Yes	no	no	Yes	Strongly disagree	Strongly agree	Strongly agree	Strongly agree	no						Yes	no	no	no	no	no	no	no	Yes	Yes	token gifts
2023-04-03 21:07:42	العربية	21-30	male	non-Saudi	Married	Bachelor's degree	Private	O	O-	18 years old	70kg	2 months	Yes	no	no	Yes	agree	agree	agree	Strongly agree	Yes	2-5 times	Voluntary	Positive	Yes	Yes	no	no	no	no	no	no	no	Yes	Yes	Yes	Others
2023-04-03 21:10:56	العربية	31-50	male	non-Saudi	Married	High School	Private	O	O-	I don't know	I don't know	I don't know	Yes	Yes	I don't know	I don't know	Strongly agree	I don't know	I don't know	agree	no						no	no	no	no	Yes	no	no	Yes	Yes	Yes	Others
2023-04-03 21:14:55	العربية	31-50	male	non-Saudi	Married	Below high school	Private	B	O-	18 years old	50kg	3 months	Yes	no	no	I don't know	agree	I don't know	agree	agree	Yes	2-5 times	For relatives and friends needs	Positive	Yes	Yes	no	no	no	no	no	no	no	Yes	Yes	Yes	Others
2023-04-03 21:15:30	العربية	31-50	male	non-Saudi	Married	High School	Private	O	O-	I don't know	I don't know	I don't know	no	I don't know	I don't know	I don't know	Strongly agree	I don't know	Strongly agree	Strongly agree	Yes	once	Voluntary	Positive	Yes	Yes	no	no	no	no	no	no	no	Yes	Yes	Yes	Others
2023-04-03 21:23:26	العربية	31-50	male	non-Saudi	Married	Below high school	Civil	O	O-	18 years old	70kg	4 months	Yes	no	I don't know	Yes	agree	agree	agree	agree	Yes	2-5 times	For relatives and friends needs	Positive	Yes	Yes	no	no	no	no	no	no	no	no	Yes	Yes	Others
2023-04-03 21:26:53	العربية	21-30	male	non-Saudi	Married	High School	Private	A	O-	18 years old	70kg	4 months	Yes	no	Yes	Yes	Strongly disagree	agree	Strongly agree	Strongly agree	Yes	once	Voluntary	Positive	Yes	Yes	no	no	no	no	no	no	no	Yes	Yes	Yes	Others
2023-04-03 21:29:05	العربية	21-30	male	Saudi	Married	High School	Military sector	B	A-	I don't know	I don't know	I don't know	no	I don't know	I don't know	I don't know	I don't know	I don't know	agree	agree	Yes	Several times	both of them	Positive	Yes	no	no	no	no	no	no	no	no	no	no	Yes	Others
2023-04-03 21:30:40	العربية	31-50	male	non-Saudi	Married	High School	Private	O	O-	18 years old	70kg	2 months	Yes	no	no	I don't know	Strongly disagree	Strongly disagree	Strongly agree	Strongly disagree	Yes	Every year	both of them	Positive	Yes	Yes	no	no	no	no	no	no	no	Yes	Yes	Yes	Others
2023-04-03 21:33:16	العربية	21-30	male	non-Saudi	Single	Below high school	Private	B	O-	18 years old	50kg	4 months	Yes	no	no	Yes	agree	agree	agree	agree	no						no	no	no	no	Yes	no	no	Yes	Yes	Yes	token gifts
2023-04-03 21:33:17	العربية	21-30	male	non-Saudi	Single	High School	Private	O	O-	18 years old	50kg	4 months	Yes	no	no	Yes	agree	agree	agree	agree	no						no	no	no	no	Yes	no	no	Yes	Yes	Yes	token gifts
2023-04-03 21:43:16	العربية	31-50	male	Saudi	Married	Bachelor's degree	Civil	A	O-	18 years old	70kg	3 months	Yes	no	Yes	Yes	Strongly agree	Strongly agree	Strongly agree	Strongly agree	Yes	2-5 times	Voluntary	Positive	Yes	Yes	no	no	no	no	no	no	no	no	Yes	Yes	token gifts
2023-04-03 21:43:45	العربية	31-50	male	Saudi	Single	Bachelor's degree	Private	A	O-	18 years old	50kg	3 months	Yes	no	no	Yes	Disagree	I don't know	agree	Strongly agree	Yes	Several times	both of them	Positive	Yes	Yes	no	no	no	no	no	no	no	no	Yes	Yes	Others
2023-04-03 21:44:01	العربية	21-30	male	Saudi	Single	Bachelor's degree	Student	A	O-	18 years old	50kg	3 months	Yes	Yes	no	Yes	agree	agree	agree	agree	Yes	once	Voluntary	Positive	Yes	Yes	no	no	no	no	no	no	no	Yes	Yes	Yes	paying money, token gifts, Others
2023-04-03 21:54:57	العربية	31-50	male	non-Saudi	Married	High School	Private	O	O-	18 years old	50kg	3 months	Yes	no	no	Yes	agree	Strongly agree	Strongly agree	Strongly agree	no						no	no	no	no	Yes	Yes	no	Yes	Yes	no	Others
2023-04-03 22:00:41	العربية	21-30	male	non-Saudi	Married	High School	Private	A	AB-	I don't know	70kg	I don't know	Yes	no	no	Yes	agree	Disagree	Strongly agree	Strongly agree	Yes	2-5 times	Voluntary	Negative	Yes	Yes	no	no	no	no	no	no	no	Yes	Yes	Yes	Others
2023-04-03 22:04:32	العربية	21-30	male	non-Saudi	Single	High School	Private	O	O-	18 years old	50kg	3 months	Yes	no	no	Yes	Strongly agree	Strongly agree	Strongly agree	Strongly agree	Yes	Several times	both of them	Positive	Yes	Yes	no	no	no	no	no	no	no	Yes	Yes	Yes	Others
2023-04-03 22:07:46	العربية	21-30	male	non-Saudi	Single	High School	Student	O	O-	I don't know	50kg	4 months	no	no	no	Yes	agree	agree	agree	agree	no						no	no	no	no	Yes	no	no	Yes	Yes	Yes	Others
2023-04-03 22:15:57	العربية	31-50	male	non-Saudi	Married	none	Private	O	A-	17 years old	50kg	3 months	Yes	no	I don't know	Yes	Strongly agree	Strongly agree	Strongly agree	Strongly agree	Yes	2-5 times	For relatives and friends needs	Positive	Yes	Yes	no	no	no	no	no	no	no	Yes	Yes	Yes	token gifts
2023-04-03 22:26:34	العربية	31-50	male	non-Saudi	Married	High School	Private	O	O-	18 years old	50kg	3 months	Yes	no	no	Yes	agree	agree	agree	Strongly agree	Yes	Several times	both of them	Positive	Yes	Yes	no	no	no	no	no	no	no	Yes	Yes	Yes	token gifts
2023-04-03 23:04:32	العربية	21-30	male	Saudi	Single	Bachelor's degree	Military sector	O	O-	18 years old	70kg	3 months	Yes	Yes	no	Yes	agree	agree	Strongly agree	agree	Yes	2-5 times	both of them	Positive	Yes	Yes	no	no	no	no	no	no	no	Yes	Yes	Yes	Others
2023-04-03 23:04:49	العربية	31-50	male	Saudi	Married	High School	Unemployed	B	B-	18 years old	I don't know	3 months	no	no	I don't know	I don't know	I don't know	Strongly agree	Strongly agree	I don't know	Yes	Several times	both of them	Positive	Yes	Yes	no	no	no	no	no	no	no	Yes	Yes	Yes	Others
2023-04-03 23:15:26	العربية	21-30	male	non-Saudi	Married	High School	Private	O	O-	18 years old	50kg	3 months	Yes	Yes	I don't know	Yes	I don't know	agree	agree	agree	no						no	no	no	Yes	Yes	no	no	Yes	Yes	Yes	token gifts
2023-04-03 23:16:57	العربية	21-30	male	non-Saudi	Married	High School	Unemployed	O	O-	18 years old	I don't know	2 months	Yes	I don't know	no	Yes	Strongly agree	Strongly agree	Strongly agree	agree	no						no	no	no	no	Yes	no	no	Yes	Yes	Yes	Others
2023-04-03 23:17:10	العربية	31-50	male	non-Saudi	Married	High School	Private	O	O-	18 years old	I don't know	I don't know	no	no	I don't know	Yes	agree	Disagree	Disagree	agree	no						no	no	no	no	no	no	no	Yes	Yes	Yes	paying money
2023-04-03 23:17:43	العربية	51-60	male	non-Saudi	Married	High School	Private	O	O-	I don't know	I don't know	I don't know	Yes	no	I don't know	Yes	Disagree	Strongly agree	Strongly agree	Strongly agree	Yes	Every year	For relatives and friends needs	Positive	Yes	Yes	no	no	no	no	no	no	no	Yes	Yes	Yes	token gifts
2023-04-03 23:19:48	العربية	21-30	male	non-Saudi	Single	Below high school	Private	O	O-	I don't know	I don't know	I don't know	no	I don't know	I don't know	I don't know	agree	agree	agree	I don't know	no						no	no	no	no	no	no	Yes	Yes	Yes	Yes	token gifts
2023-04-03 23:25:29	العربية	31-50	male	non-Saudi	Married	Below high school	Private	B	O-	I don't know	I don't know	I don't know	Yes	no	I don't know	Yes	agree	agree	agree	Strongly agree	Yes	2-5 times	both of them	Positive	Yes	Yes	no	no	no	no	no	no	no	no	Yes	no	Others
2023-04-03 23:37:32	العربية	21-30	male	Saudi	Single	Below high school	Civil	B	B-	16 years old	50kg	3 months	Yes	I don't know	Yes	Yes	agree	agree	agree	agree	Yes	2-5 times	For relatives and friends needs	Positive	Yes	Yes	no	no	no	no	no	no	no	Yes	Yes	Yes	paying money
2023-04-03 23:40:59	العربية	21-30	Female	Saudi	Single	Bachelor's degree	Unemployed	O	O-	18 years old	50kg	2 months	Yes	Yes	no	Yes	Disagree	I don't know	agree	agree	no						Yes	no	no	no	no	no	no	no	Yes	Yes	Others
2023-04-04 00:18:55	العربية	21-30	Female	Saudi	Married	Bachelor's degree	Private	AB	AB-	18 years old	50kg	4 months	Yes	no	no	Yes	Strongly agree	Strongly agree	Strongly agree	Strongly agree	no						no	no	Yes	no	no	no	no	Yes	Yes	Yes	Others
2023-04-04 00:24:15	العربية	31-50	Female	Saudi	Single	High School	Unemployed	A	AB-	18 years old	70kg	2 months	no	Yes	no	Yes	Disagree	I don't know	agree	agree	no						Yes	no	no	no	no	no	no	no	Yes	Yes	token gifts
2023-04-04 00:24:28	العربية	21-30	Female	Saudi	Single	Bachelor's degree	Student	O	O-	I don't know	I don't know	I don't know	no	I don't know	no	no	I don't know	I don't know	I don't know	I don't know	no						no	no	no	no	no	no	Yes	no	Yes	Yes	paying money, token gifts, Others
2023-04-04 00:24:37	العربية	31-50	Female	Saudi	Married	Bachelor's degree	Private	B	B-	I don't know	70kg	4 months	no	I don't know	I don't know	Yes	Strongly agree	agree	agree	agree	no						no	no	no	no	Yes	no	no	no	Yes	Yes	Others
2023-04-04 00:25:23	العربية	18-20	Female	Saudi	Single	High School	Student	O	O-	18 years old	50kg	4 months	Yes	I don't know	I don't know	Yes	agree	I don't know	agree	agree	no						no	Yes	Yes	no	no	no	no	Yes	Yes	Yes	paying money
2023-04-04 00:27:52	العربية	31-50	Female	Saudi	Married	Bachelor's degree	Unemployed	AB	AB-	I don't know	50kg	I don't know	no	I don't know	no	Yes	agree	Disagree	Disagree	agree	no						Yes	no	no	no	no	no	no	Yes	Yes	Yes	token gifts
2023-04-04 00:27:54	العربية	31-50	Female	Saudi	Single	Bachelor's degree	Civil	A	O-	18 years old	50kg	3 months	Yes	I don't know	no	Yes	agree	agree	agree	Strongly agree	no						no	no	no	no	Yes	no	no	Yes	Yes	Yes	Others
2023-04-04 00:27:59	العربية	21-30	Female	Saudi	Single	Bachelor's degree	Unemployed	O	O-	18 years old	30kg	I don't know	no	no	I don't know	I don't know	Strongly agree	I don't know	I don't know	Strongly agree	no						no	no	no	no	Yes	no	no	Yes	Yes	Yes	Others
2023-04-04 00:28:49	العربية	31-50	Female	Saudi	Married	Bachelor's degree	Private	O	O-	I don't know	I don't know	I don't know	Yes	no	I don't know	Yes	Disagree	Disagree	Disagree	agree	Yes	once	For relatives and friends needs	Positive	no	Yes	no	no	no	no	no	no	no	Yes	Yes	Yes	paying money
2023-04-04 00:29:19	العربية	31-50	Female	Saudi	Married	Bachelor's degree	Unemployed	A	O-	18 years old	50kg	2 months	Yes	no	I don't know	I don't know	Disagree	Disagree	agree	agree	no						no	no	no	no	Yes	no	no	Yes	Yes	Yes	paying money
2023-04-04 00:30:25	العربية	21-30	Female	Saudi	Married	Bachelor's degree	Unemployed	A	AB-	I don't know	50kg	3 months	Yes	no	no	I don't know	agree	agree	Strongly agree	Strongly agree	no						Yes	no	no	no	no	no	no	no	Yes	Yes	token gifts
2023-04-04 00:31:13	العربية	31-50	Female	Saudi	Married	Bachelor's degree	Civil	O	O-	18 years old	50kg	3 months	Yes	no	Yes	Yes	Strongly agree	agree	Strongly agree	Strongly agree	Yes	once	Voluntary	Positive	Yes	Yes	no	no	no	no	no	no	no	Yes	Yes	Yes	Others
2023-04-04 00:31:32	العربية	31-50	Female	Saudi	Married	Bachelor's degree	Unemployed	A	O-	15 years old	50kg	3 months	no	I don't know	I don't know	Yes	Strongly agree	agree	agree	agree	no						no	no	no	no	Yes	no	no	Yes	Yes	Yes	Others
2023-04-04 00:31:59	العربية	31-50	Female	Saudi	Married	Bachelor's degree	Unemployed	B	O-	18 years old	50kg	3 months	Yes	Yes	Yes	Yes	agree	I don't know	agree	agree	no						no	no	no	Yes	Yes	no	no	no	Yes	Yes	Others
2023-04-04 00:32:19	العربية	21-30	Female	Saudi	Single	Bachelor's degree	Unemployed	O	O-	I don't know	I don't know	3 months	Yes	Yes	no	I don't know	agree	agree	agree	agree	no						no	no	no	no	Yes	no	no	no	Yes	Yes	Others
2023-04-04 00:32:46	العربية	31-50	Female	Saudi	Married	High School	Unemployed	A	A-	I don't know	50kg	I don't know	Yes	I don't know	I don't know	I don't know	agree	I don't know	I don't know	agree	no						Yes	no	no	no	no	no	no	Yes	Yes	Yes	Others
2023-04-04 00:33:20	العربية	21-30	Female	Saudi	Married	Bachelor's degree	Unemployed	O	O-	I don't know	I don't know	I don't know	no	no	I don't know	I don't know	agree	Disagree	agree	agree	no						no	no	no	Yes	no	no	no	no	Yes	Yes	Others
2023-04-04 00:33:33	العربية	31-50	Female	Saudi	Married	Bachelor's degree	Private	B	AB-	18 years old	50kg	4 months	Yes	no	no	no	Disagree	agree	agree	agree	no						no	no	Yes	no	no	no	no	Yes	Yes	Yes	token gifts
2023-04-04 00:35:54	العربية	31-50	Female	Saudi	Married	High School	Unemployed	B	O-	I don't know	50kg	2 months	Yes	no	Yes	Yes	Disagree	I don't know	I don't know	Strongly agree	no						no	no	no	Yes	no	no	no	no	no	Yes	paying money
2023-04-04 00:35:56	العربية	21-30	Female	Saudi	Single	Bachelor's degree	Private	A	A-	I don't know	50kg	3 months	Yes	I don't know	no	Yes	Strongly agree	Strongly disagree	I don't know	I don't know	no						no	no	no	no	Yes	no	no	Yes	Yes	Yes	Others
2023-04-04 00:36:16	العربية	31-50	Female	Saudi	Married	Bachelor's degree	Private	A	AB-	15 years old	50kg	2 months	no	Yes	no	Yes	Disagree	Disagree	Disagree	Strongly agree	no						no	no	no	no	Yes	no	no	no	Yes	Yes	paying money, token gifts
2023-04-04 00:36:40	العربية	31-50	Female	Saudi	Married	Bachelor's degree	Civil	O	O-	I don't know	I don't know	I don't know	no	I don't know	I don't know	Yes	Strongly agree	Strongly agree	Strongly agree	Strongly agree	no						Yes	no	no	no	no	no	no	Yes	Yes	Yes	paying money, token gifts, Others
2023-04-04 00:36:52	العربية	31-50	Female	Saudi	Married	Bachelor's degree	Private	AB	AB-	18 years old	50kg	4 months	Yes	no	no	Yes	agree	agree	agree	Strongly agree	no						no	no	no	Yes	no	no	no	Yes	Yes	Yes	Others
2023-04-04 00:37:08	العربية	31-50	Female	Saudi	Single	Bachelor's degree	Private	O	O-	18 years old	50kg	4 months	Yes	I don't know	I don't know	Yes	agree	I don't know	I don't know	Strongly agree	Yes	once	For relatives and friends needs	Positive	Yes	Yes	no	no	no	no	no	no	no	Yes	Yes	Yes	Others
2023-04-04 00:38:00	العربية	31-50	Female	Saudi	Married	Bachelor's degree	Civil	O	O-	15 years old	30kg	I don't know	Yes	no	no	Yes	agree	I don't know	agree	Strongly agree	no						Yes	no	no	no	no	no	no	Yes	Yes	Yes	token gifts
2023-04-04 00:39:22	العربية	21-30	Female	Saudi	Married	Bachelor's degree	Unemployed	B	B-	I don't know	I don't know	4 months	Yes	no	Yes	no	I don't know	Disagree	Disagree	Strongly agree	no						no	no	Yes	no	no	no	no	Yes	Yes	Yes	paying money
2023-04-04 00:39:28	العربية	21-30	Female	Saudi	Single	Bachelor's degree	Private	A	AB-	18 years old	50kg	I don't know	Yes	Yes	no	Yes	agree	agree	agree	agree	no						no	no	no	no	no	no	Yes	Yes	Yes	Yes	paying money
2023-04-04 00:40:21	العربية	31-50	Female	Saudi	Married	Bachelor's degree	Private	A	O-	18 years old	I don't know	3 months	Yes	Yes	no	Yes	Disagree	Disagree	agree	agree	no						no	no	no	no	Yes	no	no	no	Yes	Yes	Others
2023-04-04 00:41:04	العربية	31-50	Female	Saudi	Single	Bachelor's degree	Private	B	O-	I don't know	50kg	2 months	Yes	no	no	Yes	agree	I don't know	Strongly agree	Strongly agree	no						Yes	no	no	no	no	no	no	Yes	Yes	Yes	Others
2023-04-04 00:43:12	العربية	31-50	Female	Saudi	Married	Bachelor's degree	Unemployed	A	A-	18 years old	I don't know	2 months	Yes	Yes	no	Yes	agree	Strongly agree	Strongly agree	agree	no						Yes	no	Yes	no	no	no	no	Yes	Yes	Yes	Others
2023-04-04 00:43:49	العربية	31-50	Female	Saudi	Married	High School	Private	O	AB-	18 years old	50kg	4 months	Yes	no	Yes	no	agree	agree	Strongly agree	Strongly agree	no						Yes	no	no	no	no	no	no	no	Yes	Yes	Others
2023-04-04 00:44:08	العربية	21-30	Female	Saudi	Single	High School	Unemployed	B	B-	I don't know	I don't know	3 months	no	Yes	no	Yes	agree	Disagree	I don't know	agree	no						no	no	no	no	Yes	no	no	Yes	Yes	Yes	paying money
2023-04-04 00:44:10	العربية	31-50	Female	Saudi	Married	High School	Private	O	O-	18 years old	50kg	2 months	Yes	no	I don't know	Yes	I don't know	agree	agree	agree	no						no	no	no	Yes	no	no	no	Yes	Yes	Yes	Others
2023-04-04 00:44:21	العربية	21-30	Female	Saudi	Married	Bachelor's degree	Unemployed	A	O-	I don't know	70kg	I don't know	Yes	no	I don't know	Yes	agree	I don't know	agree	agree	no						no	no	no	no	Yes	no	no	no	Yes	Yes	Others
2023-04-04 00:44:23	العربية	21-30	Female	Saudi	Single	High School	Private	A	AB-	I don't know	I don't know	3 months	no	Yes	no	I don't know	agree	I don't know	Disagree	agree	no						no	no	no	Yes	no	no	no	Yes	Yes	Yes	Others
2023-04-04 00:44:23	العربية	31-50	Female	Saudi	Married	Bachelor's degree	Unemployed	O	O-	I don't know	I don't know	I don't know	Yes	no	Yes	Yes	Disagree	Disagree	agree	agree	no						Yes	no	no	Yes	no	no	no	Yes	Yes	Yes	paying money
2023-04-04 00:45:07	العربية	21-30	Female	Saudi	Single	High School	Private	B	O-	18 years old	50kg	2 months	Yes	no	I don't know	Yes	I don't know	agree	Strongly agree	Strongly agree	no						no	Yes	Yes	no	no	no	no	Yes	Yes	Yes	Others
2023-04-04 00:45:41	العربية	21-30	Female	Saudi	Single	Bachelor's degree	Unemployed	B	B-	I don't know	I don't know	I don't know	no	I don't know	no	Yes	Disagree	Disagree	Disagree	Disagree	no						Yes	no	no	no	no	no	no	no	Yes	no	Others
2023-04-04 00:46:19	العربية	21-30	Female	Saudi	Married	Bachelor's degree	Unemployed	O	O-	18 years old	I don't know	3 months	Yes	Yes	I don't know	Yes	agree	Strongly agree	agree	Strongly agree	no						no	no	no	Yes	no	no	no	no	Yes	Yes	Others
2023-04-04 00:46:48	العربية	31-50	Female	Saudi	Single	Bachelor's degree	Unemployed	B	O-	I don't know	50kg	3 months	Yes	no	I don't know	Yes	Strongly agree	Strongly agree	Strongly agree	agree	no						no	no	no	no	Yes	no	no	no	Yes	Yes	token gifts
2023-04-04 00:47:56	العربية	31-50	Female	Saudi	Married	High School	Unemployed	A	A-	I don't know	I don't know	3 months	Yes	Yes	no	no	Strongly agree	agree	agree	Strongly agree	Yes	once	For relatives and friends needs	Positive	Yes	Yes	no	no	no	no	no	no	no	Yes	Yes	Yes	Others
2023-04-04 00:48:06	العربية	21-30	Female	Saudi	Married	High School	Unemployed	AB	O-	18 years old	50kg	3 months	Yes	I don't know	no	Yes	I don't know	I don't know	I don't know	agree	no						no	no	Yes	no	no	no	no	Yes	Yes	Yes	paying money, token gifts
2023-04-04 00:48:06	العربية	31-50	Female	Saudi	Married	Bachelor's degree	Private	O	A-	18 years old	50kg	I don't know	no	I don't know	no	Yes	Disagree	agree	agree	agree	no						no	no	Yes	no	Yes	no	no	Yes	Yes	Yes	paying money
2023-04-04 00:49:44	العربية	31-50	male	Saudi	Single	Bachelor's degree	Civil	AB	AB-	18 years old	50kg	4 months	Yes	Yes	Yes	Yes	agree	agree	agree	Strongly agree	no						no	no	no	Yes	no	no	no	Yes	Yes	Yes	paying money, token gifts, Others
2023-04-04 00:49:54	العربية	21-30	Female	Saudi	Single	Bachelor's degree	Unemployed	B	B-	I don't know	50kg	I don't know	no	no	Yes	no	agree	Strongly agree	Strongly agree	Strongly agree	no						Yes	no	no	no	no	no	no	no	Yes	Yes	Others
2023-04-04 00:51:02	العربية	31-50	Female	Saudi	Single	Bachelor's degree	Unemployed	O	O-	I don't know	I don't know	I don't know	no	I don't know	I don't know	I don't know	agree	Disagree	Disagree	agree	no						no	no	no	no	Yes	no	no	no	Yes	no	Others
2023-04-04 00:51:10	العربية	31-50	Female	Saudi	Married	Bachelor's degree	Unemployed	O	O-	18 years old	50kg	3 months	Yes	no	I don't know	Yes	Disagree	agree	agree	agree	Yes	2-5 times	Voluntary	Positive	Yes	Yes	no	no	no	no	no	no	no	Yes	Yes	Yes	token gifts
2023-04-04 00:51:13	العربية	21-30	Female	Saudi	Single	High School	Student	AB	AB-	18 years old	I don't know	I don't know	Yes	Yes	Yes	Yes	agree	agree	agree	agree	no						no	no	no	Yes	Yes	no	no	Yes	Yes	Yes	paying money, token gifts, Others
2023-04-04 00:51:20	العربية	31-50	Female	Saudi	Married	Bachelor's degree	Unemployed	A	A-	17 years old	50kg	3 months	Yes	no	I don't know	Yes	agree	agree	agree	agree	no						no	no	Yes	no	no	no	no	no	Yes	Yes	paying money
2023-04-04 00:52:02	العربية	31-50	Female	Saudi	Married	Bachelor's degree	Retired	A	A-	18 years old	I don't know	I don't know	Yes	Yes	Yes	Yes	Strongly agree	Strongly agree	Strongly agree	Strongly agree	no						Yes	no	no	no	no	no	no	Yes	Yes	Yes	Others
2023-04-04 00:52:15	العربية	31-50	Female	Saudi	Married	High School	Private	B	B-	I don't know	I don't know	I don't know	Yes	no	I don't know	Yes	Strongly disagree	agree	agree	Strongly agree	Yes	2-5 times	For relatives and friends needs	Positive	Yes	Yes	no	no	no	no	no	no	no	Yes	Yes	Yes	token gifts
2023-04-04 00:52:19	العربية	21-30	Female	Saudi	Married	Bachelor's degree	Unemployed	A	A-	18 years old	50kg	I don't know	Yes	Yes	no	Yes	Strongly agree	Disagree	Disagree	Strongly agree	no						no	no	no	no	Yes	no	no	Yes	Yes	Yes	paying money
2023-04-04 00:52:24	العربية	31-50	Female	Saudi	Married	Bachelor's degree	Unemployed	O	AB-	I don't know	50kg	4 months	Yes	no	I don't know	I don't know	Disagree	Disagree	Disagree	agree	no						no	no	Yes	no	no	no	no	no	Yes	Yes	paying money, token gifts
2023-04-04 00:52:33	العربية	21-30	male	Saudi	Married	Bachelor's degree	Private	A	A-	17 years old	50kg	I don't know	no	Yes	Yes	Yes	agree	Strongly agree	Strongly agree	Strongly agree	no						no	no	Yes	no	no	no	no	Yes	Yes	Yes	Others
2023-04-04 00:54:03	العربية	21-30	Female	Saudi	Single	Bachelor's degree	Private	O	AB-	I don't know	50kg	2 months	Yes	no	no	Yes	agree	Disagree	agree	agree	no						Yes	no	no	no	no	no	no	Yes	Yes	Yes	token gifts
2023-04-04 00:54:13	العربية	18-20	male	Saudi	Single	High School	Student	AB	AB-	I don't know	I don't know	I don't know	no	Yes	Yes	Yes	agree	agree	agree	I don't know	no						no	no	no	no	Yes	no	no	Yes	Yes	Yes	Others
2023-04-04 00:54:21	العربية	31-50	Female	Saudi	Married	Higher Degree (Master, PhD, Others)	Private	B	O-	18 years old	70kg	I don't know	Yes	no	no	Yes	agree	agree	agree	agree	no						Yes	no	no	no	no	no	no	no	no	Yes	paying money
2023-04-04 00:54:33	العربية	21-30	Female	Saudi	Single	Bachelor's degree	Unemployed	O	AB-	18 years old	50kg	I don't know	no	I don't know	no	Yes	agree	agree	agree	Strongly agree	no						no	no	no	no	Yes	no	no	no	Yes	Yes	token gifts
2023-04-04 00:56:27	العربية	31-50	male	Saudi	Married	Higher Degree (Master, PhD, Others)	Private	AB	AB-	15 years old	50kg	3 months	Yes	Yes	Yes	Yes	Strongly agree	Strongly agree	Strongly agree	Strongly agree	Yes	Every year	Voluntary	Positive	Yes	Yes	no	no	no	no	no	no	no	Yes	Yes	Yes	Others
2023-04-04 00:57:18	العربية	31-50	Female	Saudi	Married	Bachelor's degree	Civil	A	O-	I don't know	I don't know	I don't know	Yes	Yes	no	Yes	I don't know	I don't know	I don't know	I don't know	no						no	no	no	Yes	no	no	no	no	Yes	Yes	Others
2023-04-04 00:57:26	العربية	21-30	Female	Saudi	Single	Bachelor's degree	Private	B	O-	18 years old	50kg	2 months	Yes	I don't know	no	I don't know	I don't know	Disagree	I don't know	agree	no						Yes	no	no	no	no	no	no	Yes	Yes	Yes	paying money
2023-04-04 00:58:00	العربية	31-50	Female	Saudi	Married	Bachelor's degree	Unemployed	AB	AB-	15 years old	50kg	3 months	Yes	Yes	Yes	Yes	Strongly agree	agree	agree	agree	no						no	no	no	Yes	no	no	no	Yes	Yes	Yes	Others
2023-04-04 00:59:08	العربية	21-30	Female	non-Saudi	Single	High School	Unemployed	O	O-	18 years old	50kg	2 months	Yes	no	no	Yes	Disagree	agree	agree	Strongly agree	no						Yes	no	no	no	no	no	no	Yes	Yes	Yes	token gifts
2023-04-04 00:59:14	العربية	21-30	male	Saudi	Single	High School	Student	B	B-	16 years old	50kg	4 months	Yes	Yes	Yes	no	agree	Strongly agree	Strongly agree	Strongly agree	no						no	no	no	Yes	Yes	no	no	Yes	Yes	Yes	paying money, token gifts, Others
2023-04-04 01:00:20	العربية	31-50	Female	Saudi	Married	High School	Unemployed	AB	AB-	17 years old	50kg	I don't know	no	I don't know	Yes	Yes	agree	agree	agree	agree	no						no	no	Yes	no	no	no	no	no	Yes	Yes	paying money, token gifts, Others
2023-04-04 01:01:31	العربية	21-30	Female	Saudi	Single	Bachelor's degree	Private	AB	AB-	16 years old	50kg	4 months	no	I don't know	Yes	Yes	agree	agree	agree	agree	no						no	no	no	no	Yes	no	no	Yes	Yes	Yes	paying money, token gifts, Others
2023-04-04 01:02:49	العربية	21-30	Female	Saudi	Married	High School	Military sector	AB	AB-	I don't know	I don't know	I don't know	no	Yes	Yes	Yes	agree	agree	agree	agree	no						no	no	no	Yes	Yes	no	no	no	Yes	Yes	paying money, token gifts, Others
2023-04-04 01:03:13	العربية	21-30	Female	Saudi	Married	Bachelor's degree	Unemployed	AB	AB-	I don't know	I don't know	I don't know	no	I don't know	I don't know	I don't know	I don't know	I don't know	I don't know	I don't know	no						no	no	Yes	no	Yes	no	no	no	Yes	Yes	Others
2023-04-04 01:03:40	العربية	31-50	Female	Saudi	Single	Higher Degree (Master, PhD, Others)	Civil	B	O-	18 years old	50kg	4 months	Yes	no	no	Yes	agree	agree	agree	agree	Yes	once	Voluntary	Positive	Yes	Yes	no	no	no	no	no	no	no	no	no	Yes	paying money
2023-04-04 01:03:42	العربية	21-30	male	non-Saudi	Single	Bachelor's degree	Private	O	O-	I don't know	70kg	3 months	Yes	no	I don't know	Yes	Disagree	agree	agree	I don't know	no						no	no	no	no	no	Yes	Yes	Yes	Yes	no	Others
2023-04-04 01:07:06	العربية	31-50	Female	Saudi	Married	Bachelor's degree	Private	O	O-	I don't know	50kg	I don't know	Yes	no	Yes	Yes	Disagree	Disagree	Disagree	agree	Yes	2-5 times	Voluntary	Positive	Yes	Yes	no	no	no	no	no	no	no	Yes	Yes	Yes	Others
2023-04-04 01:17:39	العربية	31-50	Female	Saudi	Married	Bachelor's degree	Unemployed	A	O-	18 years old	70kg	3 months	Yes	no	no	Yes	agree	agree	agree	agree	no						no	no	no	no	Yes	no	no	Yes	Yes	no	token gifts, Others
2023-04-04 01:19:48	العربية	21-30	Female	Saudi	Single	Bachelor's degree	Unemployed	A	O-	18 years old	50kg	2 months	no	no	Yes	Yes	I don't know	agree	agree	Strongly agree	no						Yes	no	no	no	no	no	no	Yes	Yes	Yes	paying money
2023-04-04 01:22:22	العربية	31-50	Female	Saudi	Married	High School	Civil	O	AB-	18 years old	50kg	4 months	no	I don't know	I don't know	Yes	Disagree	Disagree	Disagree	Strongly agree	no						Yes	no	no	no	no	no	no	Yes	no	Yes	token gifts
2023-04-04 01:22:30	العربية	21-30	Female	Saudi	Married	Bachelor's degree	Unemployed	A	O-	17 years old	50kg	3 months	Yes	no	Yes	Yes	agree	Disagree	I don't know	Strongly agree	Yes	once	Voluntary	Positive	Yes	Yes	no	no	no	no	no	no	no	Yes	Yes	Yes	token gifts
2023-04-04 01:22:35	العربية	31-50	Female	Saudi	Married	High School	Civil	B	O-	18 years old	50kg	3 months	Yes	Yes	I don't know	Yes	agree	agree	I don't know	Strongly agree	Yes	once	Voluntary	Positive	Yes	Yes	no	no	no	no	no	no	no	Yes	Yes	Yes	Others
2023-04-04 01:24:29	العربية	31-50	Female	Saudi	Married	Bachelor's degree	Unemployed	O	O-	18 years old	50kg	3 months	Yes	no	no	no	Strongly disagree	Disagree	Disagree	agree	Yes	once	Voluntary	Positive	Yes	Yes	no	no	no	no	no	no	no	no	Yes	Yes	token gifts
2023-04-04 01:24:52	العربية	31-50	Female	Saudi	Married	Bachelor's degree	Unemployed	O	O-	18 years old	50kg	3 months	Yes	Yes	no	Yes	Strongly agree	agree	Strongly agree	Strongly agree	no						no	no	no	Yes	no	no	Yes	no	Yes	Yes	Others
2023-04-04 01:25:32	العربية	31-50	Female	Saudi	Married	Bachelor's degree	Civil	O	O-	I don't know	I don't know	2 months	Yes	I don't know	I don't know	I don't know	Strongly agree	agree	Strongly agree	Strongly agree	no						no	no	no	no	Yes	no	no	no	Yes	Yes	Others
2023-04-04 01:29:49	العربية	31-50	Female	Saudi	Single	Bachelor's degree	Unemployed	A	AB-	15 years old	50kg	4 months	Yes	no	no	Yes	Strongly agree	Strongly agree	Strongly agree	Strongly agree	Yes	once	For relatives and friends needs	Positive	Yes	Yes	no	no	no	no	no	no	no	no	Yes	Yes	Others
2023-04-04 01:33:23	العربية	31-50	Female	Saudi	Married	Bachelor's degree	Unemployed	A	O-	18 years old	I don't know	I don't know	no	Yes	no	Yes	agree	I don't know	agree	agree	no						no	no	no	Yes	Yes	no	no	no	Yes	Yes	paying money, token gifts, Others
2023-04-04 01:35:39	العربية	21-30	Female	Saudi	Married	High School	Unemployed	O	O-	18 years old	50kg	2 months	Yes	no	no	Yes	Strongly agree	I don't know	agree	agree	Yes	once	Voluntary	Positive	Yes	Yes	no	no	no	no	no	no	no	Yes	Yes	Yes	token gifts
2023-04-04 01:35:57	العربية	21-30	Female	Saudi	Married	Bachelor's degree	Private	B	O-	18 years old	50kg	2 months	Yes	no	no	Yes	Strongly disagree	Strongly agree	Strongly agree	Strongly agree	Yes	Several times	Voluntary	Positive	Yes	Yes	no	no	no	no	no	no	no	no	Yes	Yes	token gifts, Others
2023-04-04 01:36:22	العربية	21-30	Female	Saudi	Single	Bachelor's degree	Private	A	AB-	I don't know	30kg	3 months	Yes	no	no	no	I don't know	I don't know	Disagree	I don't know	no						no	no	no	no	no	no	Yes	Yes	no	no	token gifts
2023-04-04 01:36:57	العربية	31-50	Female	Saudi	Married	High School	Civil	B	B-	18 years old	I don't know	I don't know	no	I don't know	I don't know	I don't know	I don't know	I don't know	agree	agree	no						no	no	no	no	no	no	no	Yes	Yes	Yes	token gifts
2023-04-04 01:37:33	العربية	31-50	Female	Saudi	Married	Bachelor's degree	Civil	O	O-	I don't know	70kg	2 months	Yes	no	I don't know	Yes	Strongly disagree	Strongly agree	Strongly agree	Strongly agree	no						Yes	no	no	no	no	no	Yes	no	Yes	Yes	paying money, token gifts
2023-04-04 01:40:07	العربية	18-20	Female	Saudi	Single	Bachelor's degree	Student	AB	O-	18 years old	70kg	I don't know	Yes	I don't know	no	Yes	Strongly agree	I don't know	agree	Strongly agree	no						Yes	no	no	no	no	no	no	Yes	Yes	no	paying money, token gifts, Others
2023-04-04 01:43:27	العربية	21-30	Female	non-Saudi	Single	High School	Unemployed	A	O-	I don't know	50kg	I don't know	no	I don't know	I don't know	Yes	Disagree	Disagree	agree	agree	no						Yes	no	no	no	no	no	no	no	Yes	Yes	Others
2023-04-04 01:43:39	العربية	31-50	Female	Saudi	Married	Bachelor's degree	Civil	A	O-	18 years old	I don't know	I don't know	Yes	no	I don't know	Yes	I don't know	I don't know	agree	agree	no						no	no	no	no	Yes	no	no	no	Yes	Yes	Others
2023-04-04 01:50:54	العربية	31-50	Female	Saudi	Married	Bachelor's degree	Private	O	B-	18 years old	50kg	2 months	Yes	no	Yes	I don't know	agree	agree	agree	agree	no						no	no	no	no	Yes	no	no	no	Yes	Yes	Others
2023-04-04 01:56:14	العربية	31-50	Female	Saudi	Married	Bachelor's degree	Unemployed	O	AB-	I don't know	I don't know	I don't know	no	I don't know	I don't know	I don't know	I don't know	I don't know	I don't know	I don't know	no						no	no	Yes	no	no	no	no	no	no	Yes	paying money
2023-04-04 01:56:38	العربية	21-30	Female	Saudi	Single	Bachelor's degree	Private	B	O-	18 years old	70kg	3 months	no	Yes	no	Yes	agree	Disagree	Disagree	I don't know	no						Yes	no	no	no	no	no	no	Yes	Yes	Yes	token gifts
2023-04-04 01:58:45	العربية	31-50	Female	Saudi	Single	High School	Private	O	O-	I don't know	50kg	I don't know	Yes	no	Yes	Yes	I don't know	I don't know	I don't know	Strongly agree	no						no	no	Yes	no	no	no	no	Yes	Yes	Yes	token gifts
2023-04-04 01:59:38	العربية	31-50	Female	Saudi	Single	Bachelor's degree	Unemployed	O	O-	18 years old	50kg	2 months	Yes	no	no	Yes	Disagree	agree	agree	Strongly agree	no						Yes	no	Yes	no	no	no	no	no	Yes	Yes	paying money
2023-04-04 02:00:15	العربية	21-30	Female	Saudi	Married	Bachelor's degree	Private	AB	AB-	I don't know	30kg	2 months	no	Yes	no	no	Disagree	I don't know	Disagree	Disagree	no						no	no	no	Yes	no	no	no	Yes	Yes	Yes	Others
2023-04-04 02:01:21	العربية	31-50	Female	Saudi	Married	Bachelor's degree	Unemployed	O	O-	15 years old	30kg	2 months	no	I don't know	Yes	I don't know	Strongly agree	Strongly agree	Strongly agree	Strongly agree	no						Yes	no	no	no	no	no	no	no	no	Yes	paying money
2023-04-04 02:01:51	العربية	31-50	Female	Saudi	Married	Bachelor's degree	Unemployed	AB	AB-	18 years old	I don't know	3 months	no	I don't know	I don't know	Yes	Strongly agree	Strongly agree	Strongly agree	Strongly agree	no						no	no	no	no	Yes	no	no	Yes	Yes	Yes	paying money
2023-04-04 02:05:11	العربية	21-30	Female	Saudi	Single	Bachelor's degree	Unemployed	O	O-	I don't know	I don't know	I don't know	no	no	I don't know	Yes	agree	Disagree	Strongly agree	Strongly agree	no						Yes	no	no	no	no	no	no	no	Yes	Yes	Others
2023-04-04 02:07:40	العربية	31-50	Female	Saudi	Married	Bachelor's degree	Unemployed	A	O-	15 years old	I don't know	I don't know	no	Yes	I don't know	I don't know	Disagree	Disagree	agree	agree	no						Yes	no	no	no	no	no	no	Yes	Yes	Yes	paying money
2023-04-04 02:09:21	العربية	21-30	Female	Saudi	Single	Bachelor's degree	Unemployed	O	O-	I don't know	70kg	I don't know	Yes	no	no	I don't know	Disagree	agree	I don't know	agree	no						no	no	no	no	Yes	no	no	no	Yes	no	Others
2023-04-04 02:16:05	العربية	18-20	Female	Saudi	Single	High School	Student	O	O-	18 years old	I don't know	I don't know	no	Yes	no	Yes	agree	agree	Strongly agree	agree	Yes	once	For relatives and friends needs	Positive	Yes	Yes	no	no	no	no	no	no	no	Yes	Yes	Yes	paying money, token gifts
2023-04-04 02:17:10	العربية	21-30	Female	Saudi	Single	Bachelor's degree	Student	O	O-	I don't know	50kg	3 months	Yes	I don't know	no	Yes	agree	agree	agree	agree	no						no	no	no	no	Yes	no	Yes	Yes	Yes	Yes	paying money
2023-04-04 02:20:22	العربية	31-50	Female	Saudi	Married	Bachelor's degree	Private	O	O-	18 years old	50kg	2 months	Yes	Yes	no	I don't know	Strongly agree	agree	agree	Strongly agree	no						no	no	Yes	no	no	no	no	Yes	Yes	Yes	Others
2023-04-04 02:30:00	العربية	31-50	Female	Saudi	Married	Bachelor's degree	Civil	B	O-	I don't know	I don't know	4 months	no	Yes	no	Yes	I don't know	I don't know	I don't know	I don't know	no						no	no	no	Yes	no	no	no	no	Yes	no	paying money
2023-04-04 02:30:59	العربية	18-20	Female	Saudi	Single	High School	Student	A	O-	18 years old	50kg	2 months	Yes	Yes	no	Yes	agree	I don't know	I don't know	Strongly agree	Yes	once	Voluntary	Positive	Yes	Yes	no	no	no	no	no	no	no	Yes	Yes	Yes	paying money, token gifts
2023-04-04 02:32:43	العربية	21-30	Female	Saudi	Single	Bachelor's degree	Unemployed	B	O-	18 years old	50kg	I don't know	no	no	no	Yes	agree	Strongly disagree	agree	agree	no						no	no	no	no	no	Yes	no	no	no	Yes	paying money, token gifts, Others
2023-04-04 02:35:56	العربية	21-30	Female	Saudi	Married	High School	Unemployed	A	O-	18 years old	50kg	4 months	no	Yes	Yes	Yes	Strongly agree	Disagree	agree	Strongly agree	no						no	no	no	no	no	no	Yes	no	Yes	Yes	paying money
2023-04-04 02:38:04	العربية	21-30	Female	non-Saudi	Single	Bachelor's degree	Unemployed	AB	O-	I don't know	I don't know	I don't know	no	no	I don't know	I don't know	agree	agree	I don't know	Disagree	no						no	no	no	no	Yes	no	no	Yes	Yes	Yes	paying money, token gifts, Others
2023-04-04 02:41:12	العربية	18-20	Female	Saudi	Single	High School	Student	O	O-	16 years old	50kg	I don't know	no	no	Yes	Yes	Disagree	I don't know	agree	Strongly agree	no						Yes	no	no	no	no	no	no	Yes	Yes	Yes	Others
2023-04-04 02:42:46	العربية	31-50	Female	Saudi	Married	Bachelor's degree	Unemployed	O	O-	I don't know	I don't know	I don't know	no	I don't know	I don't know	no	agree	Disagree	Disagree	Strongly agree	no						no	no	no	Yes	no	no	no	Yes	Yes	Yes	token gifts
2023-04-04 03:14:26	العربية	21-30	Female	Saudi	Single	Bachelor's degree	Unemployed	O	O-	17 years old	I don't know	I don't know	Yes	no	no	Yes	Strongly agree	I don't know	agree	agree	no						no	no	no	no	no	no	Yes	Yes	Yes	Yes	Others
2023-04-04 03:22:11	العربية	51-60	Female	Saudi	Married	Bachelor's degree	Private	B	O-	18 years old	50kg	2 months	Yes	no	no	Yes	Disagree	I don't know	I don't know	agree	no						Yes	no	no	no	no	no	no	Yes	Yes	Yes	Others
2023-04-04 03:27:55	العربية	51-60	Female	Saudi	Married	High School	Retired	AB	O-	I don't know	30kg	4 months	Yes	Yes	no	Yes	agree	agree	agree	agree	no						Yes	no	no	no	no	no	no	no	no	Yes	paying money
2023-04-04 03:31:19	العربية	31-50	Female	Saudi	Married	Bachelor's degree	Civil	O	O-	18 years old	50kg	I don't know	no	no	Yes	Yes	agree	Disagree	agree	Strongly agree	no						Yes	no	no	no	no	no	no	Yes	Yes	Yes	paying money
2023-04-04 03:32:04	العربية	21-30	Female	Saudi	Single	Bachelor's degree	Student	O	O-	16 years old	50kg	2 months	no	no	I don't know	Yes	agree	I don't know	I don't know	agree	no						Yes	no	no	no	no	no	no	Yes	Yes	Yes	token gifts, Others
2023-04-04 03:32:54	العربية	31-50	Female	Saudi	Married	Bachelor's degree	Civil	B	O-	I don't know	I don't know	I don't know	no	no	I don't know	Yes	Strongly agree	Strongly agree	Strongly agree	Strongly agree	no						no	no	no	Yes	no	no	no	no	Yes	Yes	paying money, token gifts, Others
2023-04-04 03:40:45	العربية	18-20	Female	Saudi	Single	High School	Student	B	O-	18 years old	70kg	3 months	Yes	Yes	no	Yes	Strongly disagree	Disagree	Disagree	Strongly agree	no						Yes	no	no	no	no	no	no	no	Yes	Yes	token gifts
2023-04-04 03:43:00	العربية	31-50	Female	Saudi	Single	High School	Private	A	O-	I don't know	I don't know	I don't know	no	no	I don't know	Yes	Strongly disagree	I don't know	Strongly disagree	Strongly agree	no						no	no	Yes	no	no	no	no	Yes	Yes	Yes	Others
2023-04-04 03:48:49	العربية	31-50	Female	Saudi	Married	High School	Unemployed	O	O-	I don't know	I don't know	I don't know	Yes	Yes	Yes	Yes	agree	agree	agree	agree	Yes	once	For relatives and friends needs	Positive	Yes	Yes	no	no	no	no	no	no	no	no	Yes	Yes	token gifts
2023-04-04 04:19:45	العربية	21-30	Female	Saudi	Single	Bachelor's degree	Student	O	O-	18 years old	50kg	2 months	Yes	Yes	Yes	Yes	Disagree	agree	agree	Strongly agree	Yes	once	Voluntary	Positive	Yes	Yes	no	no	no	no	no	no	no	no	Yes	Yes	paying money, token gifts
2023-04-04 04:33:09	العربية	31-50	Female	Saudi	Married	Bachelor's degree	Civil	O	O-	18 years old	I don't know	I don't know	no	no	Yes	Yes	agree	Disagree	agree	agree	no						no	no	no	no	Yes	no	no	no	Yes	Yes	token gifts
2023-04-04 04:57:09	العربية	31-50	Female	Saudi	Married	Bachelor's degree	Civil	A	O-	18 years old	50kg	3 months	Yes	no	no	Yes	agree	agree	agree	agree	no						Yes	no	no	no	no	no	no	no	Yes	Yes	token gifts, Others
2023-04-04 05:28:37	العربية	21-30	male	Saudi	Single	Bachelor's degree	Student	A	O-	18 years old	50kg	4 months	no	Yes	I don't know	Yes	Disagree	agree	agree	I don't know	no						no	no	no	no	Yes	no	no	Yes	no	no	token gifts, Others
2023-04-04 05:37:55	العربية	31-50	Female	Saudi	Married	Bachelor's degree	Civil	A	O-	18 years old	50kg	2 months	Yes	Yes	no	Yes	Strongly agree	Strongly agree	Strongly agree	Strongly agree	no						Yes	no	no	no	no	no	no	no	no	Yes	paying money, token gifts
2023-04-04 05:42:35	العربية	31-50	Female	Saudi	Married	Bachelor's degree	Civil	A	O-	I don't know	50kg	I don't know	no	Yes	no	I don't know	Strongly agree	agree	agree	agree	no						Yes	no	no	no	no	no	no	no	Yes	Yes	paying money
2023-04-04 05:44:55	العربية	21-30	Female	Saudi	Single	Bachelor's degree	Student	O	A-	18 years old	70kg	3 months	Yes	no	no	I don't know	agree	agree	Strongly agree	Strongly agree	no						no	no	no	Yes	no	no	no	Yes	Yes	Yes	token gifts
2023-04-04 05:53:10	العربية	31-50	Female	Saudi	Married	Bachelor's degree	Civil	A	O-	I don't know	I don't know	3 months	Yes	no	no	Yes	agree	I don't know	agree	agree	no						no	no	no	no	Yes	no	no	Yes	Yes	no	Others
2023-04-04 06:03:00	العربية	31-50	Female	Saudi	Single	Bachelor's degree	Private	O	O-	18 years old	50kg	3 months	no	I don't know	I don't know	Yes	agree	Disagree	I don't know	agree	no						no	no	no	no	Yes	no	no	Yes	Yes	Yes	token gifts
2023-04-04 06:18:26	العربية	31-50	Female	Saudi	Single	Bachelor's degree	Civil	O	O-	18 years old	50kg	3 months	Yes	no	no	Yes	Disagree	I don't know	agree	Strongly agree	Yes	Several times	Voluntary	Positive	Yes	Yes	no	no	no	no	no	no	no	no	Yes	Yes	Others
2023-04-04 06:58:46	العربية	31-50	Female	Saudi	Single	Higher Degree (Master, PhD, Others)	Civil	O	O-	18 years old	50kg	3 months	Yes	Yes	Yes	Yes	agree	agree	agree	agree	no						no	no	no	no	Yes	no	no	Yes	Yes	Yes	Others
2023-04-04 10:08:32	العربية	18-20	Female	non-Saudi	Single	High School	Student	B	O-	I don't know	50kg	3 months	Yes	Yes	Yes	Yes	Strongly agree	I don't know	agree	Strongly agree	no						Yes	no	no	no	no	no	no	Yes	Yes	Yes	Others
2023-04-04 10:08:35	العربية	31-50	Female	Saudi	Married	Bachelor's degree	Unemployed	A	A-	18 years old	50kg	I don't know	Yes	no	I don't know	Yes	Strongly agree	Disagree	Disagree	Strongly agree	no						no	Yes	no	no	no	no	no	no	Yes	Yes	Others
2023-04-04 10:14:56	العربية	21-30	Female	Saudi	Married	High School	Unemployed	B	O-	18 years old	50kg	3 months	Yes	no	no	Yes	Disagree	I don't know	Strongly agree	Strongly agree	no						no	no	no	no	Yes	no	no	Yes	Yes	no	token gifts, Others
2023-04-04 10:19:01	العربية	21-30	Female	Saudi	Single	Bachelor's degree	Private	A	O-	I don't know	I don't know	I don't know	Yes	Yes	I don't know	Yes	agree	Disagree	agree	agree	no						no	no	no	Yes	no	no	no	no	Yes	Yes	token gifts, Others
2023-04-04 10:49:25	العربية	31-50	Female	Saudi	Single	High School	Civil	B	O-	I don't know	50kg	3 months	Yes	no	no	Yes	Strongly disagree	Strongly agree	Strongly disagree	Strongly agree	no						no	no	no	no	Yes	no	no	no	Yes	Yes	paying money
2023-04-04 11:24:33	العربية	21-30	Female	Saudi	Single	Bachelor's degree	Private	AB	O-	18 years old	50kg	2 months	no	no	Yes	Yes	Disagree	Disagree	Strongly agree	Strongly agree	Yes	once	Voluntary	Positive	Yes	Yes	no	no	no	no	no	no	no	no	Yes	Yes	token gifts
2023-04-04 11:57:07	العربية	21-30	Female	Saudi	Married	Bachelor's degree	Civil	AB	AB-	I don't know	I don't know	I don't know	Yes	I don't know	I don't know	I don't know	Strongly disagree	I don't know	Strongly agree	Strongly agree	no						no	no	no	Yes	Yes	no	no	no	Yes	Yes	Others
2023-04-04 12:31:53	العربية	51-60	Female	Saudi	Married	Bachelor's degree	Civil	O	O-	18 years old	50kg	I don't know	Yes	no	I don't know	Yes	agree	Disagree	agree	agree	Yes	once	both of them	Positive	Yes	Yes	no	no	no	no	no	no	no	no	no	Yes	token gifts
2023-04-04 12:37:51	العربية	31-50	Female	Saudi	Married	Bachelor's degree	Civil	O	O-	18 years old	50kg	3 months	Yes	Yes	Yes	Yes	agree	agree	agree	agree	no						Yes	no	no	no	no	no	no	Yes	Yes	Yes	paying money
2023-04-04 14:08:55	العربية	21-30	Female	Saudi	Single	Bachelor's degree	Private	B	B-	I don't know	50kg	2 months	no	no	Yes	I don't know	Strongly disagree	agree	Strongly agree	agree	no						no	no	no	Yes	Yes	no	no	no	no	Yes	token gifts
2023-04-04 14:43:19	العربية	21-30	Female	Saudi	Single	Bachelor's degree	Unemployed	O	A-	I don't know	I don't know	3 months	Yes	no	no	Yes	Strongly disagree	Strongly disagree	Strongly disagree	Strongly agree	no						no	no	no	no	no	no	Yes	Yes	Yes	Yes	token gifts, Others
2023-04-04 14:58:26	العربية	21-30	Female	Saudi	Married	High School	Unemployed	O	O-	I don't know	50kg	I don't know	no	Yes	no	Yes	agree	Disagree	agree	Strongly agree	no						no	no	no	no	Yes	no	no	no	no	Yes	token gifts
2023-04-04 15:38:37	العربية	18-20	Female	Saudi	Single	High School	Student	B	O-	18 years old	50kg	3 months	no	Yes	no	Yes	agree	I don't know	I don't know	agree	no						Yes	no	no	no	no	no	no	Yes	Yes	Yes	token gifts
2023-04-04 19:04:28	العربية	21-30	Female	Saudi	Single	High School	Student	O	O-	I don't know	I don't know	I don't know	no	I don't know	I don't know	Yes	Strongly agree	Disagree	Disagree	Strongly agree	no						no	no	no	no	Yes	no	no	Yes	Yes	Yes	paying money
2023-04-04 19:22:28	العربية	31-50	male	Saudi	Single	High School	Military sector	AB	B-	I don't know	I don't know	I don't know	Yes	Yes	Yes	Yes	agree	agree	agree	agree	no						no	no	no	Yes	no	no	no	Yes	Yes	Yes	paying money, token gifts, Others
2023-04-04 19:24:25	العربية	31-50	Female	non-Saudi	Married	High School	Private	A	A-	18 years old	50kg	3 months	Yes	Yes	Yes	Yes	Strongly agree	agree	Strongly agree	Strongly agree	Yes	Every year	both of them	Positive	Yes	Yes	no	no	no	no	no	no	no	Yes	Yes	Yes	paying money
2023-04-04 19:25:25	العربية	31-50	Female	Saudi	Married	High School	Military sector	AB	AB-	18 years old	I don't know	I don't know	no	I don't know	Yes	Yes	agree	agree	agree	agree	Yes	Every year	both of them	Positive	Yes	Yes	no	no	no	no	no	no	no	Yes	Yes	Yes	paying money
2023-04-04 19:38:29	العربية	21-30	Female	Saudi	Single	Bachelor's degree	Military sector	A	O-	18 years old	50kg	3 months	Yes	Yes	no	Yes	agree	agree	agree	agree	Yes	once	Voluntary	Positive	Yes	Yes	no	no	no	no	no	no	no	no	Yes	Yes	Others
2023-04-04 19:39:46	العربية	21-30	Female	Saudi	Married	High School	Private	O	O-	18 years old	50kg	3 months	Yes	no	no	Yes	Strongly agree	agree	agree	Strongly agree	no						no	no	no	no	Yes	no	no	no	Yes	Yes	token gifts
2023-04-04 19:40:52	العربية	31-50	male	Saudi	Single	Bachelor's degree	Civil	O	O-	18 years old	70kg	4 months	Yes	Yes	no	Yes	Strongly agree	agree	agree	agree	no						no	no	no	no	Yes	no	no	Yes	Yes	no	token gifts
2023-04-04 19:51:42	العربية	21-30	Female	Saudi	Single	Higher Degree (Master, PhD, Others)	Student	O	O-	I don't know	50kg	I don't know	no	Yes	I don't know	I don't know	Strongly agree	Disagree	Disagree	I don't know	no						Yes	no	no	no	no	no	no	no	no	Yes	Others
2023-04-04 19:55:47	العربية	31-50	Female	Saudi	Single	Bachelor's degree	Civil	O	O-	I don't know	I don't know	I don't know	Yes	no	I don't know	I don't know	agree	Strongly agree	Strongly agree	Strongly agree	no						Yes	no	no	no	no	no	no	Yes	Yes	Yes	Others
2023-04-04 20:46:09	العربية	21-30	Female	Saudi	Single	Bachelor's degree	Private	O	O-	18 years old	50kg	2 months	Yes	no	I don't know	Yes	Disagree	Disagree	agree	Strongly agree	Yes	2-5 times	both of them	Positive	Yes	Yes	no	no	no	no	no	no	no	no	Yes	Yes	Others
2023-04-04 22:17:49	العربية	31-50	male	Saudi	Married	High School	Military sector	A	AB-	I don't know	I don't know	4 months	no	I don't know	I don't know	I don't know	I don't know	I don't know	I don't know	agree	Yes	Several times	Voluntary	Positive	Yes	Yes	no	no	no	no	no	no	no	Yes	Yes	Yes	Others
2023-04-04 22:18:53	العربية	21-30	male	Saudi	Single	High School	Military sector	B	O-	15 years old	50kg	4 months	Yes	no	I don't know	Yes	I don't know	agree	Strongly agree	Strongly agree	no						no	no	no	no	Yes	no	no	Yes	Yes	Yes	Others
2023-04-04 22:18:57	العربية	31-50	male	non-Saudi	Married	High School	Private	O	AB-	18 years old	70kg	3 months	Yes	no	Yes	Yes	Strongly agree	agree	agree	agree	Yes	2-5 times	For relatives and friends needs	Positive	Yes	Yes	no	no	no	no	no	no	no	no	Yes	Yes	paying money, token gifts
2023-04-04 22:20:02	العربية	31-50	male	Saudi	Married	Bachelor's degree	Private	O	O-	I don't know	I don't know	I don't know	no	no	I don't know	Yes	Strongly disagree	I don't know	I don't know	Strongly agree	Yes	once	both of them	Positive	Yes	Yes	no	no	no	no	no	no	no	no	Yes	Yes	paying money
2023-04-04 22:23:44	العربية	31-50	Female	Saudi	Married	Bachelor's degree	Unemployed	O	O-	18 years old	70kg	2 months	Yes	Yes	no	Yes	Strongly agree	Strongly agree	Strongly agree	Strongly agree	no						Yes	no	no	no	no	no	no	Yes	Yes	Yes	paying money
2023-04-04 23:09:07	العربية	31-50	Female	Saudi	Married	Higher Degree (Master, PhD, Others)	Civil	B	O-	18 years old	50kg	2 months	Yes	Yes	Yes	I don't know	agree	Disagree	agree	agree	no						no	no	no	no	Yes	no	no	no	Yes	Yes	Others
2023-04-04 23:26:55	العربية	31-50	Female	Saudi	Married	Bachelor's degree	Unemployed	O	O-	I don't know	I don't know	I don't know	no	I don't know	I don't know	Yes	Strongly agree	Disagree	I don't know	Strongly agree	no						no	no	no	no	Yes	no	no	Yes	Yes	Yes	Others
2023-04-04 23:48:38	العربية	31-50	male	Saudi	Married	Higher Degree (Master, PhD, Others)	Civil	O	O-	I don't know	I don't know	I don't know	Yes	Yes	no	Yes	agree	agree	agree	agree	Yes	2-5 times	Voluntary	Positive	Yes	Yes	no	no	no	no	no	no	no	no	Yes	Yes	paying money
2023-04-04 23:50:54	العربية	21-30	male	non-Saudi	Married	Bachelor's degree	Student	A	O-	18 years old	70kg	3 months	Yes	Yes	Yes	Yes	agree	Strongly agree	Strongly agree	Strongly agree	Yes	2-5 times	both of them	Positive	Yes	Yes	no	no	no	no	no	no	no	Yes	Yes	Yes	paying money, token gifts, Others
2023-04-04 23:51:42	العربية	21-30	Female	non-Saudi	Single	Bachelor's degree	Student	B	B-	18 years old	50kg	2 months	Yes	no	no	no	agree	agree	agree	agree	no						no	Yes	Yes	no	no	no	no	Yes	Yes	Yes	paying money
2023-04-05 00:41:33	العربية	18-20	Female	Saudi	Single	High School	Student	O	O-	I don't know	I don't know	I don't know	Yes	no	I don't know	Yes	agree	agree	agree	agree	no						no	no	no	no	Yes	no	no	Yes	Yes	Yes	token gifts
2023-04-05 01:20:23	العربية	31-50	male	non-Saudi	Single	Higher Degree (Master, PhD, Others)	Civil	O	O-	I don't know	I don't know	I don't know	Yes	Yes	I don't know	Yes	agree	agree	I don't know	I don't know	no						no	no	no	no	Yes	no	no	no	Yes	no	Others
2023-04-05 05:25:44	العربية	31-50	male	Saudi	Married	Bachelor's degree	Civil	O	O-	18 years old	50kg	4 months	Yes	I don't know	no	Yes	agree	agree	agree	agree	Yes	2-5 times	both of them	Positive	Yes	Yes	no	no	no	no	no	no	no	Yes	Yes	Yes	paying money, token gifts
2023-04-05 07:53:43	العربية	31-50	Female	non-Saudi	Single	Higher Degree (Master, PhD, Others)	Private	O	O-	I don't know	50kg	4 months	Yes	Yes	no	Yes	agree	Disagree	agree	agree	no						Yes	no	no	no	no	no	no	no	no	Yes	Others
2023-04-05 09:39:01	العربية	31-50	Female	Saudi	Married	Bachelor's degree	Private	A	O-	18 years old	50kg	3 months	no	no	no	Yes	Disagree	agree	agree	agree	Yes	once	Voluntary	Positive	Yes	Yes	no	no	no	no	no	no	no	Yes	Yes	Yes	Others
2023-04-05 09:46:31	العربية	31-50	Female	Saudi	Married	Bachelor's degree	Private	A	AB-	I don't know	50kg	2 months	no	Yes	no	Yes	Strongly agree	Disagree	agree	I don't know	no						Yes	no	no	no	Yes	no	no	no	Yes	Yes	paying money
2023-04-05 09:51:07	العربية	31-50	Female	Saudi	Married	Bachelor's degree	Civil	A	O-	18 years old	I don't know	I don't know	no	I don't know	I don't know	I don't know	I don't know	I don't know	I don't know	I don't know	no						Yes	no	no	no	no	no	Yes	no	Yes	Yes	paying money
2023-04-05 09:51:07	العربية	31-50	Female	Saudi	Married	Bachelor's degree	Private	AB	O-	18 years old	30kg	3 months	Yes	no	Yes	Yes	Disagree	Disagree	Disagree	Strongly agree	no						Yes	no	no	no	no	no	no	no	Yes	Yes	token gifts
2023-04-05 10:05:22	العربية	31-50	Female	Saudi	Married	Bachelor's degree	Civil	O	O-	18 years old	50kg	2 months	no	Yes	I don't know	Yes	agree	agree	agree	agree	no						no	no	no	Yes	no	no	no	no	Yes	Yes	paying money
2023-04-05 10:06:49	العربية	31-50	Female	Saudi	Married	Higher Degree (Master, PhD, Others)	Unemployed	O	O-	15 years old	50kg	3 months	no	Yes	Yes	Yes	Strongly agree	Strongly agree	Strongly agree	Strongly agree	no						no	no	no	no	Yes	no	no	no	Yes	Yes	paying money
2023-04-05 10:10:03	العربية	31-50	Female	Saudi	Married	High School	Unemployed	B	AB-	I don't know	50kg	2 months	no	Yes	no	no	Disagree	agree	agree	Strongly agree	no						Yes	no	no	Yes	Yes	no	Yes	no	Yes	Yes	paying money
2023-04-05 10:15:11	العربية	31-50	Female	Saudi	Married	Bachelor's degree	Civil	AB	A-	I don't know	I don't know	I don't know	no	Yes	I don't know	I don't know	I don't know	I don't know	I don't know	I don't know	no						no	no	no	no	Yes	no	no	no	Yes	Yes	paying money, token gifts, Others
2023-04-05 10:38:11	العربية	31-50	Female	Saudi	Married	Bachelor's degree	Civil	O	O-	I don't know	I don't know	I don't know	Yes	Yes	no	I don't know	agree	agree	agree	agree	no						Yes	no	no	no	no	no	no	Yes	Yes	Yes	paying money
2023-04-05 10:51:57	العربية	31-50	Female	Saudi	Married	High School	Unemployed	A	O-	18 years old	I don't know	4 months	Yes	no	no	Yes	Disagree	agree	agree	agree	no						Yes	no	no	no	no	no	no	no	Yes	Yes	token gifts
2023-04-05 11:00:07	العربية	21-30	Female	Saudi	Single	Bachelor's degree	Private	B	O-	18 years old	50kg	I don't know	Yes	Yes	no	Yes	Disagree	Disagree	Strongly agree	Strongly agree	no						Yes	no	no	no	no	no	no	Yes	Yes	Yes	token gifts
2023-04-05 11:00:08	العربية	51-60	Female	Saudi	Single	Higher Degree (Master, PhD, Others)	Retired	O	O-	I don't know	I don't know	2 months	no	Yes	Yes	I don't know	agree	agree	agree	agree	no						no	no	no	no	Yes	no	no	no	Yes	Yes	token gifts
2023-04-05 11:34:02	العربية	31-50	Female	Saudi	Married	Higher Degree (Master, PhD, Others)	Civil	O	AB-	18 years old	50kg	I don't know	Yes	Yes	no	I don't know	agree	Strongly agree	Strongly agree	Strongly agree	no						no	no	no	no	no	no	no	no	Yes	Yes	Others
2023-04-05 11:36:45	العربية	31-50	Female	Saudi	Married	Bachelor's degree	Unemployed	O	B-	18 years old	50kg	3 months	Yes	Yes	no	Yes	Strongly agree	I don't know	agree	agree	Yes	once	both of them	Positive	Yes	Yes	no	no	no	no	no	no	no	Yes	Yes	Yes	paying money
2023-04-05 11:44:44	العربية	31-50	Female	Saudi	Married	Higher Degree (Master, PhD, Others)	Private	A	O-	I don't know	50kg	2 months	no	no	I don't know	Yes	agree	Disagree	agree	agree	no						Yes	no	no	no	no	no	no	no	no	Yes	Others
2023-04-05 12:21:45	العربية	51-60	Female	Saudi	Married	Bachelor's degree	Retired	B	B-	I don't know	I don't know	4 months	Yes	no	I don't know	Yes	Disagree	agree	agree	agree	no						Yes	no	no	no	no	no	no	Yes	Yes	Yes	paying money
2023-04-05 12:43:15	العربية	31-50	Female	Saudi	Single	Bachelor's degree	Civil	A	A-	I don't know	I don't know	I don't know	no	no	no	Yes	Disagree	I don't know	I don't know	agree	no						Yes	no	no	no	no	no	no	Yes	Yes	Yes	paying money
2023-04-05 13:14:12	العربية	31-50	Female	Saudi	Single	Bachelor's degree	Private	O	O-	18 years old	50kg	2 months	Yes	no	no	Yes	agree	Disagree	I don't know	agree	no						no	no	no	no	Yes	no	no	Yes	Yes	Yes	paying money
2023-04-05 13:19:53	العربية	31-50	Female	Saudi	Married	Higher Degree (Master, PhD, Others)	Civil	A	O-	18 years old	I don't know	I don't know	no	I don't know	I don't know	I don't know	agree	agree	agree	agree	no						Yes	no	no	no	no	no	no	Yes	no	no	Others
2023-04-05 13:23:02	العربية	31-50	Female	Saudi	Married	Bachelor's degree	Unemployed	O	AB-	18 years old	70kg	4 months	Yes	Yes	no	Yes	Disagree	Disagree	agree	agree	no						no	no	no	no	Yes	no	no	Yes	Yes	Yes	Others
2023-04-05 13:28:27	العربية	21-30	Female	Saudi	Single	Bachelor's degree	Private	B	AB-	18 years old	50kg	3 months	no	no	Yes	Yes	Disagree	Disagree	Disagree	agree	Yes	once	Voluntary	Positive	Yes	Yes	no	no	no	no	no	no	no	no	Yes	Yes	Others
2023-04-05 13:30:53	العربية	51-60	Female	Saudi	Married	Bachelor's degree	Retired	O	O-	18 years old	50kg	2 months	Yes	no	I don't know	I don't know	agree	agree	agree	agree	no						no	no	no	no	Yes	no	no	Yes	Yes	Yes	paying money
2023-04-05 13:32:06	العربية	31-50	Female	Saudi	Married	Bachelor's degree	Civil	A	A-	18 years old	I don't know	3 months	Yes	Yes	I don't know	Yes	agree	agree	agree	agree	no						Yes	no	no	no	no	no	no	Yes	no	Yes	paying money
2023-04-05 13:39:25	العربية	31-50	Female	Saudi	Married	Higher Degree (Master, PhD, Others)	Private	A	O-	I don't know	I don't know	I don't know	no	no	I don't know	Yes	agree	agree	agree	agree	no						no	no	no	no	Yes	no	no	no	Yes	Yes	token gifts, Others
2023-04-05 13:42:55	العربية	51-60	Female	Saudi	Married	Bachelor's degree	Retired	B	A-	18 years old	50kg	3 months	Yes	Yes	no	Yes	agree	agree	agree	Strongly agree	no						Yes	no	no	no	no	no	no	Yes	Yes	no	Others
2023-04-05 13:54:51	العربية	31-50	Female	Saudi	Single	Bachelor's degree	Unemployed	O	O-	I don't know	I don't know	3 months	no	no	I don't know	I don't know	Disagree	agree	agree	Strongly agree	Yes	once	Voluntary	Negative	Yes	Yes	no	no	no	no	no	no	no	Yes	Yes	Yes	Others
2023-04-05 14:01:15	العربية	51-60	Female	Saudi	Married	High School	Unemployed	B	A-	I don't know	I don't know	I don't know	no	I don't know	I don't know	I don't know	I don't know	I don't know	I don't know	I don't know	no						no	no	no	no	Yes	Yes	no	no	Yes	Yes	token gifts
2023-04-05 14:03:51	العربية	31-50	Female	Saudi	Married	Higher Degree (Master, PhD, Others)	Private	O	O-	18 years old	50kg	4 months	no	no	no	Yes	agree	agree	agree	agree	no						Yes	no	no	no	no	no	no	no	Yes	Yes	paying money
2023-04-05 14:16:01	العربية	31-50	Female	Saudi	Married	Bachelor's degree	Unemployed	O	O-	18 years old	70kg	2 months	Yes	Yes	no	Yes	agree	agree	agree	agree	no						no	no	no	Yes	no	no	no	Yes	Yes	Yes	token gifts
2023-04-05 14:45:18	العربية	31-50	Female	Saudi	Married	Bachelor's degree	Private	O	O-	18 years old	50kg	I don't know	Yes	no	no	I don't know	agree	Disagree	I don't know	I don't know	no						Yes	no	no	no	no	no	no	no	Yes	Yes	paying money
2023-04-05 14:46:43	العربية	31-50	Female	Saudi	Single	Bachelor's degree	Unemployed	A	AB-	17 years old	50kg	3 months	Yes	I don't know	no	I don't know	Strongly agree	Strongly agree	Strongly agree	Strongly agree	Yes	once	both of them	Positive	Yes	Yes	no	no	no	no	no	no	no	no	Yes	Yes	Others
2023-04-05 14:51:50	العربية	21-30	Female	Saudi	Single	Higher Degree (Master, PhD, Others)	Student	O	O-	18 years old	50kg	I don't know	Yes	no	no	Yes	Strongly disagree	Strongly agree	Strongly agree	Strongly agree	no						no	no	no	no	no	no	Yes	no	Yes	Yes	token gifts
2023-04-05 14:54:45	العربية	31-50	Female	Saudi	Married	High School	Unemployed	A	AB-	18 years old	70kg	I don't know	Yes	Yes	no	Yes	I don't know	I don't know	I don't know	agree	no						no	no	no	no	Yes	no	Yes	no	no	Yes	Others
2023-04-05 15:16:07	العربية	31-50	Female	Saudi	Married	Bachelor's degree	Unemployed	O	AB-	I don't know	50kg	3 months	Yes	no	Yes	Yes	Disagree	Strongly agree	agree	agree	no						Yes	no	no	no	no	no	no	no	no	Yes	Others
2023-04-05 15:47:20	العربية	31-50	Female	Saudi	Married	Bachelor's degree	Private	B	O-	18 years old	I don't know	3 months	no	no	no	I don't know	Disagree	I don't know	Disagree	Strongly agree	no						no	no	no	Yes	no	no	no	no	no	no	Others
2023-04-05 16:10:33	العربية	31-50	Female	Saudi	Married	Higher Degree (Master, PhD, Others)	Civil	O	B-	I don't know	I don't know	I don't know	Yes	Yes	I don't know	Yes	Strongly disagree	Disagree	agree	agree	no						no	no	Yes	no	no	no	no	no	Yes	Yes	Others
2023-04-05 16:29:48	العربية	31-50	Female	Saudi	Married	High School	Unemployed	O	O-	18 years old	50kg	4 months	Yes	Yes	no	I don't know	Disagree	agree	agree	agree	no						Yes	no	no	no	no	no	no	Yes	Yes	Yes	paying money
2023-04-05 16:44:48	العربية	31-50	Female	Saudi	Married	Bachelor's degree	Unemployed	O	A-	18 years old	50kg	3 months	no	no	no	Yes	agree	agree	agree	agree	no						no	no	no	no	Yes	no	no	Yes	Yes	Yes	token gifts
2023-04-05 17:07:14	العربية	31-50	Female	Saudi	Married	Higher Degree (Master, PhD, Others)	Unemployed	O	AB-	18 years old	I don't know	3 months	Yes	Yes	no	Yes	agree	Strongly agree	Strongly agree	Strongly agree	no						Yes	no	no	no	no	no	no	no	Yes	Yes	paying money
2023-04-05 17:30:51	العربية	31-50	Female	Saudi	Single	Bachelor's degree	Unemployed	O	O-	I don't know	I don't know	I don't know	no	Yes	I don't know	Yes	Strongly agree	Strongly agree	Strongly agree	Strongly agree	Yes	once	For relatives and friends needs	Positive	Yes	Yes	no	no	no	no	no	no	no	no	Yes	no	token gifts
2023-04-05 18:09:33	العربية	31-50	Female	Saudi	Married	Higher Degree (Master, PhD, Others)	Private	B	O-	I don't know	I don't know	I don't know	Yes	no	I don't know	Yes	Strongly agree	Strongly agree	Strongly disagree	Strongly agree	no						no	no	no	no	Yes	no	no	no	Yes	Yes	paying money
2023-04-05 18:34:48	العربية	21-30	Female	non-Saudi	Single	Bachelor's degree	Unemployed	A	O-	18 years old	70kg	I don't know	no	no	I don't know	I don't know	Disagree	I don't know	agree	Strongly agree	no						Yes	no	no	no	no	no	no	no	Yes	Yes	token gifts
2023-04-05 19:06:14	العربية	31-50	Female	Saudi	Married	Higher Degree (Master, PhD, Others)	Private	B	B-	18 years old	50kg	3 months	Yes	no	I don't know	Yes	Disagree	Strongly agree	Strongly agree	Strongly agree	no						Yes	no	no	no	no	no	no	Yes	Yes	Yes	paying money
2023-04-05 19:40:01	العربية	31-50	Female	Saudi	Single	Higher Degree (Master, PhD, Others)	Civil	AB	AB-	18 years old	50kg	3 months	Yes	no	Yes	I don't know	Strongly disagree	Strongly agree	Strongly agree	Strongly agree	no						no	no	no	no	no	Yes	no	no	no	Yes	paying money
2023-04-05 20:09:28	العربية	31-50	male	Saudi	Single	High School	Civil	O	O-	I don't know	70kg	2 months	Yes	no	I don't know	Yes	Disagree	Strongly agree	Strongly agree	Strongly agree	Yes	2-5 times	both of them	Positive	Yes	Yes	no	no	no	no	no	no	no	Yes	Yes	Yes	token gifts
2023-04-05 20:13:56	العربية	31-50	Female	Saudi	Married	Bachelor's degree	Unemployed	O	O-	18 years old	50kg	2 months	Yes	Yes	Yes	Yes	agree	Strongly agree	Strongly agree	Strongly agree	Yes	2-5 times	Voluntary	Positive	Yes	Yes	no	no	no	no	no	no	no	Yes	Yes	Yes	token gifts, Others
2023-04-05 22:55:20	العربية	31-50	Female	Saudi	Single	Higher Degree (Master, PhD, Others)	Unemployed	O	O-	18 years old	50kg	2 months	no	no	no	Yes	Disagree	Strongly agree	agree	Strongly agree	no						Yes	no	no	no	no	no	no	no	Yes	Yes	Others
2023-04-05 23:13:18	العربية	31-50	Female	Saudi	Married	Higher Degree (Master, PhD, Others)	Unemployed	O	O-	I don't know	70kg	I don't know	Yes	no	I don't know	I don't know	agree	agree	agree	agree	no						no	no	no	no	Yes	no	no	Yes	Yes	Yes	paying money
2023-04-05 23:14:06	العربية	21-30	male	non-Saudi	Single	Bachelor's degree	Student	A	A-	I don't know	I don't know	3 months	Yes	no	no	Yes	agree	Strongly agree	Strongly disagree	agree	Yes	2-5 times	both of them	Positive	Yes	Yes	no	no	no	no	no	no	no	no	no	Yes	paying money
2023-04-06 01:48:22	العربية	31-50	Female	Saudi	Married	High School	Unemployed	O	O-	I don't know	I don't know	I don't know	no	Yes	no	I don't know	agree	agree	agree	agree	no						Yes	no	no	no	no	no	no	Yes	Yes	Yes	paying money
2023-04-06 03:51:49	العربية	21-30	Female	Saudi	Married	Higher Degree (Master, PhD, Others)	Unemployed	AB	A-	15 years old	50kg	4 months	Yes	Yes	no	Yes	Strongly disagree	Disagree	agree	Strongly agree	no						no	no	no	no	no	no	Yes	no	Yes	Yes	Others
2023-04-06 03:52:24	العربية	31-50	male	Saudi	Married	Higher Degree (Master, PhD, Others)	Civil	O	O-	I don't know	70kg	3 months	no	Yes	no	no	Strongly agree	Strongly agree	Strongly agree	Strongly agree	Yes	once	For relatives and friends needs	Positive	Yes	Yes	no	no	no	no	no	no	no	no	Yes	Yes	token gifts
2023-04-06 04:04:22	العربية	31-50	Female	Saudi	Married	Higher Degree (Master, PhD, Others)	Civil	A	O-	I don't know	I don't know	I don't know	Yes	no	I don't know	Yes	Disagree	Disagree	agree	I don't know	no						no	no	no	Yes	Yes	no	Yes	no	Yes	no	token gifts
2023-04-06 06:11:45	العربية	21-30	Female	Saudi	Single	Bachelor's degree	Unemployed	A	O-	I don't know	I don't know	I don't know	no	Yes	no	Yes	I don't know	I don't know	I don't know	agree	no						Yes	no	Yes	no	no	no	Yes	no	no	no	paying money
2023-04-06 07:32:19	العربية	21-30	Female	Saudi	Married	Higher Degree (Master, PhD, Others)	Student	O	O-	I don't know	I don't know	I don't know	Yes	I don't know	I don't know	Yes	agree	Strongly agree	Strongly agree	Strongly agree	no						Yes	no	no	no	no	no	no	Yes	Yes	Yes	Others
2023-04-06 09:29:36	العربية	31-50	Female	Saudi	Married	Higher Degree (Master, PhD, Others)	Unemployed	O	O-	I don't know	I don't know	I don't know	Yes	Yes	I don't know	Yes	Disagree	Strongly agree	Strongly agree	Strongly agree	Yes	once	Others	Positive	no	Yes	no	no	no	no	no	no	no	no	Yes	Yes	paying money
2023-04-06 11:51:02	العربية	18-20	Female	Saudi	Single	Bachelor's degree	Student	O	O-	I don't know	I don't know	3 months	Yes	Yes	no	I don't know	Disagree	Disagree	agree	agree	no						no	no	no	Yes	Yes	no	Yes	no	Yes	Yes	Others
2023-04-06 14:33:48	العربية	18-20	Female	Saudi	Single	Bachelor's degree	Student	O	O-	15 years old	50kg	2 months	no	Yes	no	Yes	agree	Disagree	Strongly agree	Strongly agree	no						no	no	no	no	no	Yes	no	no	Yes	Yes	Others
2023-04-06 19:23:33	العربية	21-30	Female	Saudi	Married	Bachelor's degree	Unemployed	B	B-	18 years old	50kg	2 months	Yes	no	Yes	Yes	Strongly agree	Strongly agree	Strongly agree	Strongly agree	no						no	no	no	no	Yes	no	no	Yes	Yes	Yes	paying money
2023-04-06 19:39:27	العربية	21-30	male	Saudi	Single	High School	Student	O	O-	I don't know	I don't know	4 months	Yes	Yes	no	Yes	I don't know	agree	I don't know	agree	Yes	2-5 times	Voluntary	Positive	Yes	Yes	no	no	no	no	no	no	no	no	no	Yes	Others
2023-04-06 20:39:49	العربية	31-50	Female	Saudi	Single	Higher Degree (Master, PhD, Others)	Unemployed	O	AB-	15 years old	50kg	3 months	no	no	Yes	Yes	Strongly agree	Disagree	I don't know	Disagree	no						no	no	no	no	Yes	no	Yes	no	Yes	Yes	paying money, token gifts, Others
2023-04-06 20:41:20	العربية	21-30	Female	Saudi	Single	High School	Student	O	O-	18 years old	50kg	2 months	Yes	no	no	Yes	agree	Disagree	agree	Strongly agree	no						Yes	no	no	no	no	no	no	no	Yes	Yes	Others
2023-04-06 20:41:51	العربية	31-50	Female	Saudi	Married	Bachelor's degree	Civil	A	O-	18 years old	50kg	3 months	Yes	no	Yes	Yes	Disagree	Strongly agree	Strongly agree	Strongly agree	no						no	no	no	no	no	no	Yes	Yes	Yes	Yes	Others
2023-04-06 20:44:02	العربية	31-50	Female	Saudi	Married	Bachelor's degree	Private	B	O-	I don't know	I don't know	I don't know	Yes	no	no	Yes	Disagree	agree	agree	I don't know	no						no	no	no	Yes	no	no	no	no	Yes	Yes	Others
2023-04-06 20:44:19	العربية	51-60	Female	Saudi	Married	High School	Unemployed	A	A-	I don't know	I don't know	4 months	Yes	no	no	Yes	Strongly agree	Strongly agree	Strongly agree	Strongly agree	no						no	no	no	no	Yes	no	no	Yes	Yes	Yes	paying money
2023-04-06 20:44:33	العربية	31-50	Female	Saudi	Married	Bachelor's degree	Unemployed	A	AB-	I don't know	50kg	2 months	no	I don't know	Yes	I don't know	Strongly agree	Disagree	Disagree	Strongly agree	no						no	no	no	no	no	no	Yes	no	Yes	Yes	token gifts
2023-04-06 20:44:54	العربية	31-50	Female	Saudi	Married	Higher Degree (Master, PhD, Others)	Unemployed	AB	O-	I don't know	I don't know	I don't know	Yes	no	Yes	Yes	agree	I don't know	I don't know	I don't know	no						no	no	no	Yes	Yes	Yes	no	no	Yes	Yes	token gifts
2023-04-06 20:44:57	العربية	31-50	Female	Saudi	Married	Bachelor's degree	Civil	AB	O-	18 years old	70kg	I don't know	no	no	no	no	Disagree	Disagree	Disagree	agree	no						Yes	no	no	no	no	no	no	Yes	Yes	Yes	Others
2023-04-06 20:46:47	العربية	21-30	Female	Saudi	Single	Bachelor's degree	Unemployed	O	O-	I don't know	I don't know	I don't know	Yes	no	Yes	Yes	Disagree	I don't know	I don't know	Disagree	no						Yes	no	no	Yes	no	no	no	Yes	Yes	Yes	Others
2023-04-06 20:51:31	العربية	31-50	Female	Saudi	Married	High School	Unemployed	O	O-	I don't know	50kg	2 months	Yes	no	no	Yes	agree	agree	Strongly agree	Strongly agree	no						Yes	no	no	no	no	no	no	Yes	Yes	Yes	Others
2023-04-06 20:52:43	العربية	31-50	Female	Saudi	Married	High School	Private	B	O-	18 years old	70kg	4 months	no	no	Yes	Yes	agree	I don't know	I don't know	agree	Yes	once	both of them	Positive	Yes	Yes	no	no	no	no	no	no	no	Yes	Yes	Yes	Others
2023-04-06 20:58:30	العربية	51-60	Female	Saudi	Married	Higher Degree (Master, PhD, Others)	Retired	B	B-	18 years old	50kg	2 months	no	no	no	Yes	agree	agree	agree	agree	no						Yes	no	no	no	no	no	no	no	no	Yes	paying money
2023-04-06 20:59:10	العربية	31-50	Female	Saudi	Married	Bachelor's degree	Unemployed	O	O-	I don't know	50kg	I don't know	no	I don't know	I don't know	I don't know	I don't know	I don't know	I don't know	agree	no						Yes	no	no	no	no	no	no	Yes	Yes	Yes	paying money
2023-04-06 21:00:59	العربية	21-30	Female	Saudi	Married	Bachelor's degree	Unemployed	AB	O-	I don't know	I don't know	4 months	no	no	no	Yes	agree	I don't know	I don't know	agree	no						Yes	no	no	no	no	no	no	Yes	Yes	Yes	paying money
2023-04-06 21:01:04	العربية	31-50	Female	Saudi	Single	Higher Degree (Master, PhD, Others)	Civil	A	A-	18 years old	50kg	4 months	Yes	no	no	Yes	Strongly agree	Strongly agree	Strongly agree	Strongly agree	Yes	2-5 times	both of them	Positive	Yes	Yes	no	no	no	no	no	no	no	Yes	Yes	no	Others
2023-04-06 21:03:34	العربية	51-60	Female	Saudi	Married	Bachelor's degree	Retired	A	O-	15 years old	50kg	3 months	no	no	no	I don't know	Disagree	agree	agree	agree	no						Yes	no	no	no	no	no	no	no	Yes	no	token gifts
2023-04-06 21:06:33	العربية	51-60	Female	Saudi	Married	Bachelor's degree	Retired	AB	AB-	18 years old	50kg	3 months	Yes	no	no	no	Strongly disagree	Strongly agree	Strongly agree	Strongly agree	no						no	no	no	no	Yes	no	no	no	Yes	Yes	token gifts
2023-04-06 21:07:53	العربية	31-50	Female	Saudi	Married	High School	Unemployed	A	O-	15 years old	70kg	3 months	Yes	no	no	Yes	Strongly agree	agree	agree	Strongly agree	Yes	once	Voluntary	Positive	Yes	Yes	no	no	no	no	no	no	no	Yes	no	Yes	paying money, token gifts
2023-04-06 21:10:29	العربية	31-50	Female	Saudi	Married	Higher Degree (Master, PhD, Others)	Private	A	A-	18 years old	I don't know	3 months	Yes	no	no	Yes	agree	agree	agree	agree	no						no	no	Yes	no	no	no	no	no	Yes	Yes	paying money
2023-04-06 21:12:39	العربية	21-30	Female	Saudi	Married	High School	Unemployed	A	O-	18 years old	50kg	3 months	Yes	no	Yes	Yes	Strongly disagree	agree	agree	agree	no						no	no	no	no	Yes	no	no	no	Yes	no	Others
2023-04-06 21:12:41	العربية	31-50	Female	Saudi	Married	Bachelor's degree	Unemployed	AB	O-	18 years old	50kg	3 months	no	Yes	I don't know	Yes	Disagree	agree	agree	I don't know	no						no	no	no	no	Yes	no	no	no	Yes	Yes	Others
2023-04-06 21:25:36	العربية	31-50	Female	Saudi	Married	Bachelor's degree	Unemployed	AB	B-	18 years old	I don't know	I don't know	Yes	no	no	Yes	agree	agree	agree	Strongly agree	no						Yes	no	no	no	no	no	no	no	Yes	Yes	paying money
2023-04-06 21:29:36	العربية	51-60	Female	Saudi	Married	Higher Degree (Master, PhD, Others)	Private	O	O-	18 years old	50kg	2 months	Yes	Yes	Yes	Yes	Strongly agree	agree	agree	agree	no						no	no	no	no	no	Yes	no	Yes	Yes	Yes	paying money
2023-04-06 21:33:40	العربية	31-50	Female	Saudi	Married	Bachelor's degree	Unemployed	A	A-	18 years old	I don't know	I don't know	no	I don't know	I don't know	Yes	agree	agree	Strongly agree	I don't know	Yes	2-5 times	Voluntary	Positive	Yes	Yes	no	no	no	no	no	no	no	no	Yes	Yes	paying money, token gifts, Others
2023-04-06 21:35:14	العربية	31-50	Female	Saudi	Single	Higher Degree (Master, PhD, Others)	Civil	O	O-	18 years old	50kg	2 months	Yes	Yes	no	Yes	Disagree	agree	Strongly agree	agree	no						Yes	no	no	no	no	no	no	no	Yes	Yes	token gifts, Others
2023-04-06 21:37:29	العربية	51-60	Female	Saudi	Married	Higher Degree (Master, PhD, Others)	Retired	O	O-	18 years old	I don't know	3 months	Yes	no	Yes	Yes	agree	agree	agree	agree	no						Yes	no	no	no	no	no	no	Yes	Yes	Yes	paying money
2023-04-06 21:51:18	العربية	51-60	Female	Saudi	Married	Bachelor's degree	Private	O	O-	18 years old	50kg	2 months	no	Yes	no	Yes	agree	I don't know	Strongly agree	agree	Yes	2-5 times	Voluntary	Positive	Yes	Yes	no	no	no	no	no	no	no	no	no	no	Others
2023-04-06 21:52:27	العربية	31-50	Female	Saudi	Married	Bachelor's degree	Unemployed	A	O-	18 years old	50kg	I don't know	Yes	no	Yes	Yes	Strongly agree	Strongly agree	Strongly agree	Strongly agree	no						no	no	no	no	Yes	no	no	no	Yes	Yes	paying money
2023-04-06 22:02:00	العربية	51-60	Female	Saudi	Married	Bachelor's degree	Retired	A	O-	18 years old	50kg	2 months	Yes	no	Yes	Yes	agree	agree	Strongly agree	agree	Yes	2-5 times	For relatives and friends needs	Positive	Yes	Yes	no	no	no	no	no	no	no	Yes	Yes	no	token gifts
2023-04-06 22:05:44	العربية	31-50	Female	Saudi	Married	Bachelor's degree	Unemployed	O	O-	18 years old	I don't know	I don't know	no	no	I don't know	Yes	Disagree	Strongly agree	Strongly agree	Strongly agree	no						no	no	no	no	Yes	no	no	Yes	Yes	Yes	Others
2023-04-06 22:12:53	العربية	31-50	Female	Saudi	Married	Bachelor's degree	Civil	B	O-	18 years old	70kg	2 months	Yes	no	no	Yes	Strongly agree	Strongly agree	Strongly agree	Strongly agree	Yes	Several times	Voluntary	Positive	Yes	Yes	no	no	no	no	no	no	no	Yes	Yes	Yes	paying money, token gifts, Others
2023-04-06 22:17:01	العربية	21-30	Female	Saudi	Single	Bachelor's degree	Unemployed	O	AB-	I don't know	I don't know	I don't know	no	I don't know	I don't know	Yes	agree	I don't know	I don't know	agree	no						no	no	no	no	Yes	no	no	Yes	no	Yes	token gifts, Others
2023-04-06 22:36:17	العربية	31-50	Female	Saudi	Married	Bachelor's degree	Unemployed	O	O-	18 years old	50kg	3 months	Yes	Yes	no	Yes	Strongly agree	agree	Strongly agree	agree	no						Yes	no	no	no	no	no	no	no	no	Yes	Others
2023-04-06 22:43:26	العربية	21-30	Female	Saudi	Single	Bachelor's degree	Unemployed	O	A-	I don't know	I don't know	I don't know	Yes	no	Yes	Yes	agree	Strongly agree	Strongly agree	Strongly agree	no						no	no	no	Yes	no	no	no	no	Yes	Yes	Others
2023-04-06 22:45:22	العربية	31-50	Female	Saudi	Single	Bachelor's degree	Unemployed	A	AB-	I don't know	I don't know	2 months	Yes	no	no	Yes	Strongly disagree	Strongly agree	Strongly agree	Strongly agree	no						no	no	no	Yes	no	no	no	Yes	Yes	Yes	Others
2023-04-06 22:52:34	العربية	21-30	Female	Saudi	Single	Bachelor's degree	Private	A	O-	18 years old	50kg	2 months	Yes	no	no	Yes	agree	agree	agree	Strongly agree	Yes	Several times	both of them	Positive	Yes	Yes	no	no	no	no	no	no	no	Yes	Yes	Yes	token gifts
2023-04-06 23:13:40	العربية	51-60	Female	Saudi	Single	High School	Retired	B	O-	I don't know	I don't know	I don't know	no	no	I don't know	I don't know	Strongly agree	I don't know	I don't know	Strongly agree	no						no	no	no	no	no	no	Yes	no	Yes	Yes	paying money
2023-04-06 23:45:05	العربية	31-50	Female	Saudi	Single	Bachelor's degree	Unemployed	O	O-	I don't know	I don't know	4 months	no	Yes	no	Yes	agree	Disagree	agree	agree	no						no	no	no	no	no	no	Yes	no	Yes	Yes	Others
2023-04-06 23:51:01	العربية	31-50	Female	Saudi	Single	High School	Private	B	O-	18 years old	70kg	2 months	Yes	Yes	Yes	Yes	Strongly agree	Strongly agree	Strongly agree	agree	Yes	once	both of them	Negative	Yes	Yes	no	no	no	no	no	no	no	Yes	Yes	Yes	paying money
2023-04-07 00:00:52	العربية	51-60	Female	Saudi	Married	Bachelor's degree	Retired	A	O-	18 years old	50kg	I don't know	Yes	Yes	Yes	Yes	Strongly agree	I don't know	agree	Strongly agree	no						no	no	no	Yes	Yes	no	no	no	Yes	Yes	paying money
2023-04-07 00:21:32	العربية	18-20	Female	Saudi	Single	High School	Student	A	O-	I don't know	50kg	2 months	Yes	Yes	Yes	no	agree	agree	Strongly agree	Strongly agree	no						no	no	Yes	no	Yes	no	no	Yes	Yes	Yes	Others
2023-04-07 02:36:43	العربية	31-50	Female	Saudi	Married	Higher Degree (Master, PhD, Others)	Private	O	O-	I don't know	I don't know	I don't know	no	I don't know	I don't know	Yes	Strongly disagree	agree	agree	I don't know	no						no	no	no	no	Yes	no	no	no	no	Yes	Others
2023-04-07 03:15:33	العربية	31-50	Female	non-Saudi	Married	Bachelor's degree	Unemployed	AB	O-	I don't know	50kg	3 months	Yes	Yes	no	Yes	Strongly agree	agree	agree	Strongly agree	no						Yes	no	no	no	no	no	no	Yes	Yes	no	token gifts
2023-04-07 03:15:46	العربية	31-50	Female	Saudi	Married	Bachelor's degree	Unemployed	A	A-	I don't know	I don't know	2 months	Yes	Yes	I don't know	Yes	Strongly agree	Strongly agree	Strongly agree	Strongly agree	no						no	no	no	no	Yes	no	no	Yes	Yes	Yes	token gifts
2023-04-07 03:31:22	العربية	21-30	male	Saudi	Single	Bachelor's degree	Unemployed	O	O-	18 years old	50kg	2 months	Yes	no	no	no	agree	agree	agree	Strongly agree	no						Yes	no	Yes	no	no	no	no	Yes	Yes	Yes	paying money, token gifts, Others
2023-04-07 03:36:18	العربية	51-60	Female	Saudi	Married	Higher Degree (Master, PhD, Others)	Retired	O	O-	18 years old	I don't know	2 months	Yes	no	I don't know	Yes	agree	Strongly agree	Strongly agree	Strongly agree	Yes	once	Voluntary	Positive	Yes	Yes	no	no	no	no	no	no	no	Yes	Yes	Yes	Others
2023-04-07 04:04:41	العربية	51-60	Female	Saudi	Married	Bachelor's degree	Retired	B	O-	I don't know	I don't know	3 months	Yes	I don't know	no	Yes	I don't know	agree	Strongly agree	agree	no						Yes	no	no	no	no	no	no	no	Yes	Yes	token gifts, Others
2023-04-07 04:06:51	العربية	21-30	Female	Saudi	Single	Bachelor's degree	Unemployed	B	O-	18 years old	I don't know	3 months	Yes	no	I don't know	Yes	Disagree	Strongly disagree	Disagree	agree	no						no	no	no	no	Yes	no	no	Yes	no	Yes	paying money
2023-04-07 04:48:13	العربية	21-30	Female	Saudi	Married	Bachelor's degree	Unemployed	A	A-	16 years old	50kg	4 months	no	no	no	no	agree	agree	agree	agree	no						no	no	no	Yes	no	no	no	no	Yes	Yes	paying money, token gifts, Others
2023-04-07 05:17:58	العربية	21-30	Female	Saudi	Single	Higher Degree (Master, PhD, Others)	Student	A	AB-	I don't know	50kg	I don't know	Yes	Yes	I don't know	I don't know	agree	agree	agree	Strongly agree	no						Yes	no	no	no	no	no	no	Yes	Yes	Yes	token gifts, Others
2023-04-07 05:30:36	العربية	21-30	Female	Saudi	Single	Bachelor's degree	Unemployed	B	O-	18 years old	50kg	I don't know	Yes	I don't know	I don't know	Yes	Strongly agree	I don't know	I don't know	agree	no						Yes	no	no	no	no	no	no	Yes	Yes	Yes	paying money
2023-04-07 05:43:22	العربية	31-50	Female	Saudi	Married	Bachelor's degree	Civil	O	O-	18 years old	I don't know	3 months	Yes	no	no	Yes	agree	Strongly agree	agree	agree	no						no	no	no	no	Yes	no	no	Yes	Yes	Yes	token gifts, Others
2023-04-07 05:49:12	العربية	31-50	Female	Saudi	Married	Bachelor's degree	Unemployed	O	O-	I don't know	I don't know	I don't know	no	I don't know	I don't know	I don't know	I don't know	I don't know	agree	agree	no						no	no	no	no	Yes	no	no	Yes	Yes	Yes	Others
2023-04-07 05:58:15	العربية	18-20	Female	Saudi	Single	High School	Student	O	AB-	15 years old	50kg	2 months	no	Yes	no	Yes	agree	I don't know	I don't know	Strongly agree	no						no	no	no	no	Yes	no	no	Yes	Yes	Yes	Others
2023-04-07 06:05:48	العربية	21-30	male	Saudi	Single	High School	Student	A	O-	15 years old	70kg	3 months	Yes	Yes	Yes	Yes	agree	agree	agree	agree	Yes	once	Voluntary	Positive	Yes	Yes	no	no	no	no	no	no	no	no	Yes	Yes	paying money
2023-04-07 06:24:39	العربية	18-20	male	Saudi	Single	Bachelor's degree	Student	O	O-	I don't know	I don't know	I don't know	Yes	I don't know	no	Yes	Strongly disagree	I don't know	Strongly agree	Strongly agree	Yes	once	Voluntary	Positive	Yes	Yes	no	no	no	no	no	no	no	no	Yes	Yes	Others
2023-04-07 06:35:43	العربية	31-50	Female	non-Saudi	Married	High School	Unemployed	B	AB-	18 years old	50kg	I don't know	Yes	I don't know	no	Yes	agree	Strongly agree	Strongly agree	Strongly agree	no						no	no	no	no	Yes	no	no	Yes	Yes	Yes	token gifts
2023-04-07 06:44:50	العربية	21-30	Female	Saudi	Married	Bachelor's degree	Student	O	O-	I don't know	I don't know	I don't know	no	I don't know	no	Yes	I don't know	I don't know	I don't know	Disagree	no						no	no	no	no	Yes	no	no	Yes	Yes	Yes	token gifts
2023-04-07 06:49:00	العربية	31-50	Female	Saudi	Married	Higher Degree (Master, PhD, Others)	Unemployed	O	O-	I don't know	50kg	2 months	Yes	I don't know	I don't know	Yes	agree	agree	agree	agree	no						no	no	no	Yes	Yes	no	no	Yes	Yes	Yes	Others
2023-04-07 07:00:26	العربية	31-50	Female	Saudi	Married	High School	Private	B	AB-	18 years old	50kg	3 months	Yes	I don't know	I don't know	I don't know	Strongly agree	agree	agree	agree	no						no	no	no	no	no	no	Yes	no	no	Yes	Others
2023-04-07 07:06:16	العربية	31-50	Female	Saudi	Married	Higher Degree (Master, PhD, Others)	Unemployed	A	O-	15 years old	I don't know	2 months	Yes	no	I don't know	I don't know	Strongly agree	Strongly agree	Strongly agree	I don't know	no						Yes	no	no	no	no	no	no	no	Yes	Yes	paying money, token gifts
2023-04-07 07:14:19	العربية	31-50	male	Saudi	Married	Bachelor's degree	Civil	AB	AB-	18 years old	50kg	3 months	Yes	Yes	Yes	Yes	agree	agree	agree	agree	no						Yes	no	no	no	no	no	no	Yes	Yes	Yes	paying money, token gifts, Others
2023-04-07 07:22:19	العربية	21-30	Female	Saudi	Single	Bachelor's degree	Unemployed	O	O-	I don't know	50kg	2 months	Yes	I don't know	no	I don't know	agree	Disagree	I don't know	agree	no						no	no	no	Yes	no	no	no	Yes	Yes	Yes	token gifts
2023-04-07 07:46:12	العربية	21-30	Female	Saudi	Single	High School	Unemployed	A	A-	I don't know	I don't know	4 months	no	no	no	no	I don't know	I don't know	agree	I don't know	no						no	no	no	no	Yes	no	no	no	no	no	token gifts
2023-04-07 08:06:59	العربية	31-50	Female	Saudi	Married	Bachelor's degree	Unemployed	O	O-	I don't know	50kg	I don't know	Yes	Yes	no	Yes	Strongly disagree	Disagree	Disagree	Strongly agree	no						no	no	no	no	Yes	no	no	no	Yes	Yes	Others
2023-04-07 11:45:02	العربية	31-50	Female	Saudi	Single	Bachelor's degree	Private	O	O-	18 years old	I don't know	I don't know	Yes	no	I don't know	Yes	agree	I don't know	Strongly agree	agree	no						no	no	no	no	Yes	no	no	no	Yes	Yes	Others
2023-04-07 12:54:51	العربية	31-50	Female	Saudi	Single	Bachelor's degree	Unemployed	O	O-	I don't know	I don't know	I don't know	Yes	no	no	Yes	I don't know	Disagree	I don't know	agree	no						Yes	Yes	Yes	Yes	no	no	no	no	no	Yes	paying money
2023-04-07 12:54:59	العربية	31-50	Female	Saudi	Married	Bachelor's degree	Unemployed	B	AB-	15 years old	I don't know	I don't know	Yes	no	no	Yes	agree	agree	agree	agree	no						Yes	no	no	no	no	no	no	Yes	Yes	Yes	Others
2023-04-07 13:03:06	العربية	21-30	Female	Saudi	Married	Bachelor's degree	Civil	A	A-	I don't know	I don't know	I don't know	no	I don't know	I don't know	I don't know	Disagree	agree	agree	Strongly agree	no						no	no	no	Yes	Yes	no	no	Yes	no	Yes	token gifts, Others
2023-04-07 13:29:41	العربية	31-50	Female	Saudi	Single	Bachelor's degree	Civil	O	O-	18 years old	70kg	3 months	Yes	no	no	Yes	Strongly agree	Strongly agree	Strongly agree	Strongly agree	Yes	once	Voluntary	Positive	Yes	Yes	no	no	no	no	no	no	no	Yes	Yes	Yes	Others
2023-04-07 13:31:20	العربية	21-30	Female	Saudi	Single	Bachelor's degree	Student	O	O-	18 years old	50kg	2 months	Yes	Yes	no	Yes	agree	Disagree	agree	Strongly agree	no						no	no	no	no	Yes	no	no	no	Yes	Yes	token gifts
2023-04-07 13:33:15	العربية	31-50	male	Saudi	Married	Higher Degree (Master, PhD, Others)	Military sector	O	O-	18 years old	70kg	4 months	Yes	no	no	no	Strongly agree	Strongly agree	Strongly agree	Strongly agree	no						Yes	no	no	no	no	no	no	no	Yes	no	paying money, token gifts, Others
2023-04-07 13:34:54	العربية	31-50	Female	Saudi	Married	Bachelor's degree	Civil	AB	AB-	I don't know	I don't know	I don't know	Yes	Yes	no	I don't know	Strongly disagree	I don't know	agree	I don't know	no						no	no	no	no	Yes	no	no	no	no	Yes	Others
2023-04-07 14:21:52	العربية	21-30	Female	Saudi	Single	High School	Student	B	O-	I don't know	50kg	2 months	Yes	Yes	I don't know	Yes	agree	agree	agree	Disagree	no						Yes	no	no	no	no	no	no	no	Yes	Yes	Others
2023-04-07 14:23:06	العربية	18-20	Female	Saudi	Single	High School	Student	B	O-	18 years old	50kg	3 months	no	Yes	no	no	agree	Disagree	agree	agree	no						Yes	no	no	no	no	no	no	Yes	Yes	Yes	token gifts
2023-04-07 14:25:12	العربية	51-60	Female	Saudi	Married	Bachelor's degree	Retired	O	O-	I don't know	50kg	4 months	no	no	I don't know	Yes	Strongly agree	Strongly agree	Strongly agree	Strongly agree	Yes	2-5 times	both of them	Positive	Yes	Yes	no	no	no	no	no	no	no	no	Yes	Yes	Others
2023-04-07 14:32:07	العربية	51-60	Female	Saudi	Single	Bachelor's degree	Private	O	O-	I don't know	I don't know	2 months	Yes	no	no	Yes	agree	agree	agree	agree	no						Yes	no	no	no	no	no	no	Yes	Yes	Yes	Others
2023-04-07 14:33:39	العربية	31-50	Female	Saudi	Single	Higher Degree (Master, PhD, Others)	Private	O	O-	18 years old	50kg	3 months	Yes	no	no	Yes	I don't know	Strongly disagree	Disagree	Strongly agree	Yes	Several times	both of them	Positive	Yes	Yes	no	no	no	no	no	no	no	Yes	Yes	Yes	token gifts
2023-04-07 14:41:33	العربية	31-50	Female	Saudi	Married	Bachelor's degree	Private	O	O-	I don't know	70kg	4 months	Yes	no	I don't know	Yes	Strongly agree	Strongly agree	Strongly agree	Strongly agree	no						Yes	no	no	no	no	no	no	Yes	Yes	Yes	paying money
2023-04-07 14:43:26	العربية	31-50	Female	Saudi	Married	Bachelor's degree	Private	O	O-	18 years old	50kg	3 months	Yes	no	no	Yes	agree	agree	agree	Strongly agree	Yes	2-5 times	both of them	Positive	Yes	Yes	no	no	no	no	no	no	no	no	Yes	Yes	paying money
2023-04-07 14:57:47	العربية	51-60	Female	Saudi	Married	Bachelor's degree	Retired	O	O-	15 years old	50kg	3 months	Yes	I don't know	Yes	no	agree	agree	agree	agree	Yes	once	Voluntary	Positive	Yes	Yes	no	no	no	no	no	no	no	no	Yes	Yes	paying money
2023-04-07 14:57:53	العربية	51-60	Female	Saudi	Single	Bachelor's degree	Retired	O	O-	18 years old	50kg	3 months	Yes	I don't know	I don't know	Yes	Strongly agree	Strongly agree	Strongly agree	Strongly agree	Yes	Several times	both of them	Positive	Yes	Yes	no	no	no	no	no	no	no	no	Yes	no	Others
2023-04-07 15:07:58	العربية	51-60	Female	Saudi	Married	Bachelor's degree	Retired	O	O-	18 years old	70kg	I don't know	no	Yes	I don't know	no	agree	agree	I don't know	agree	Yes	once	both of them	Positive	Yes	Yes	no	no	no	no	no	no	no	no	no	no	paying money
2023-04-07 15:10:59	العربية	51-60	Female	Saudi	Married	Bachelor's degree	Civil	O	O-	18 years old	I don't know	2 months	Yes	no	I don't know	Yes	agree	Strongly agree	Strongly agree	Strongly agree	no						Yes	no	no	no	no	no	no	Yes	Yes	no	paying money
2023-04-07 15:20:17	العربية	31-50	Female	Saudi	Married	Higher Degree (Master, PhD, Others)	Civil	O	O-	18 years old	30kg	I don't know	no	I don't know	no	Yes	agree	Strongly agree	Strongly agree	Strongly agree	Yes	2-5 times	both of them	Positive	Yes	Yes	no	no	no	no	no	no	no	no	no	Yes	token gifts
2023-04-07 15:49:01	العربية	31-50	Female	Saudi	Married	Higher Degree (Master, PhD, Others)	Civil	O	O-	I don't know	70kg	3 months	Yes	no	no	Yes	Strongly disagree	agree	agree	agree	no						Yes	no	no	no	no	no	no	Yes	no	Yes	Others
2023-04-07 15:51:17	العربية	31-50	Female	Saudi	Married	Bachelor's degree	Private	O	O-	18 years old	50kg	3 months	Yes	no	Yes	Yes	Strongly agree	Strongly agree	Strongly agree	Strongly agree	Yes	2-5 times	both of them	Positive	Yes	Yes	no	no	no	no	no	no	no	no	Yes	Yes	token gifts, Others
2023-04-07 16:32:48	العربية	31-50	Female	Saudi	Married	Higher Degree (Master, PhD, Others)	Unemployed	O	O-	18 years old	I don't know	3 months	Yes	I don't know	I don't know	I don't know	agree	I don't know	agree	agree	Yes	once	both of them	Positive	Yes	Yes	no	no	no	no	no	no	no	Yes	Yes	Yes	paying money
2023-04-07 16:52:12	العربية	31-50	Female	Saudi	Single	High School	Unemployed	B	O-	I don't know	I don't know	I don't know	no	I don't know	no	I don't know	I don't know	Disagree	Disagree	Strongly agree	no						Yes	no	no	no	no	no	no	no	Yes	Yes	Others
2023-04-07 16:52:24	العربية	21-30	Female	Saudi	Married	High School	Student	B	B-	18 years old	70kg	3 months	no	Yes	no	Yes	agree	agree	agree	agree	no						no	no	Yes	Yes	Yes	no	no	Yes	Yes	Yes	token gifts, Others
2023-04-07 16:57:52	العربية	21-30	male	Saudi	Married	Higher Degree (Master, PhD, Others)	Civil	O	O-	I don't know	70kg	I don't know	Yes	no	I don't know	Yes	Disagree	agree	I don't know	I don't know	no						Yes	no	no	Yes	no	no	no	Yes	Yes	Yes	Others
2023-04-07 17:00:26	العربية	31-50	Female	Saudi	Married	Bachelor's degree	Civil	AB	A-	I don't know	I don't know	I don't know	no	Yes	I don't know	Yes	Strongly agree	I don't know	Strongly agree	Strongly agree	no						no	no	no	no	Yes	no	no	no	Yes	Yes	paying money
2023-04-07 17:15:36	العربية	31-50	male	Saudi	Married	Higher Degree (Master, PhD, Others)	Military sector	O	O-	18 years old	50kg	3 months	Yes	Yes	no	Yes	Strongly agree	Strongly agree	Strongly agree	Strongly agree	Yes	once	For relatives and friends needs	Positive	Yes	Yes	no	no	no	no	no	no	no	no	Yes	Yes	paying money, token gifts
2023-04-07 17:52:22	العربية	21-30	Female	Saudi	Single	Bachelor's degree	Private	A	O-	I don't know	I don't know	3 months	Yes	no	no	Yes	agree	Disagree	Strongly agree	Strongly agree	no						Yes	Yes	Yes	no	no	no	no	Yes	Yes	Yes	paying money
2023-04-07 18:15:17	العربية	21-30	Female	Saudi	Single	Bachelor's degree	Student	O	AB-	18 years old	50kg	2 months	Yes	no	no	Yes	agree	agree	Strongly agree	Strongly agree	no						Yes	no	no	no	no	no	no	Yes	Yes	Yes	paying money
2023-04-07 18:15:47	العربية	31-50	male	Saudi	Married	Higher Degree (Master, PhD, Others)	Civil	A	A-	18 years old	70kg	3 months	Yes	I don't know	no	Yes	agree	Strongly agree	Strongly agree	Strongly agree	Yes	once	Voluntary	Positive	Yes	Yes	no	no	no	no	no	no	no	Yes	Yes	Yes	token gifts, Others
2023-04-07 18:49:31	العربية	31-50	male	Saudi	Married	Bachelor's degree	Private	A	A-	18 years old	70kg	4 months	Yes	Yes	no	no	Strongly agree	Strongly agree	Strongly agree	Strongly agree	Yes	Every year	Voluntary	Positive	Yes	Yes	no	no	no	no	no	no	no	no	Yes	Yes	token gifts
2023-04-07 19:05:42	العربية	31-50	Female	Saudi	Married	Bachelor's degree	Unemployed	O	O-	18 years old	50kg	4 months	Yes	no	no	no	Strongly disagree	Strongly disagree	agree	agree	no						Yes	Yes	no	no	Yes	no	no	no	Yes	Yes	Others
2023-04-07 19:07:14	العربية	18-20	Female	Saudi	Single	Bachelor's degree	Student	A	AB-	18 years old	50kg	3 months	Yes	Yes	no	I don't know	agree	Disagree	Disagree	agree	no						Yes	no	no	no	no	no	no	Yes	Yes	Yes	paying money
2023-04-07 19:18:57	العربية	31-50	Female	Saudi	Married	Bachelor's degree	Civil	O	O-	18 years old	50kg	4 months	no	no	no	Yes	Strongly agree	agree	Strongly agree	Strongly agree	Yes	2-5 times	Voluntary	Positive	Yes	Yes	no	no	no	no	no	no	no	Yes	Yes	Yes	paying money
2023-04-07 19:21:19	العربية	31-50	male	Saudi	Married	High School	Military sector	B	B-	15 years old	30kg	2 months	Yes	Yes	Yes	Yes	agree	agree	agree	agree	no						no	no	no	no	Yes	no	no	Yes	Yes	Yes	paying money, token gifts, Others
2023-04-07 19:23:19	العربية	21-30	Female	Saudi	Single	Bachelor's degree	Unemployed	O	O-	18 years old	50kg	3 months	Yes	no	I don't know	Yes	agree	agree	agree	agree	no						no	no	no	no	Yes	no	no	Yes	Yes	Yes	token gifts
2023-04-07 19:27:50	العربية	21-30	Female	Saudi	Married	Bachelor's degree	Unemployed	A	O-	18 years old	I don't know	4 months	Yes	Yes	no	I don't know	agree	Disagree	agree	agree	no						no	no	no	no	Yes	no	no	Yes	Yes	Yes	token gifts
2023-04-07 19:28:50	العربية	31-50	Female	Saudi	Married	High School	Unemployed	A	O-	18 years old	50kg	3 months	Yes	no	no	Yes	Disagree	Strongly agree	Strongly agree	Strongly agree	Yes	2-5 times	Others	Positive	Yes	Yes	no	no	no	no	no	no	no	no	Yes	Yes	Others
2023-04-07 19:32:26	العربية	31-50	Female	Saudi	Single	Bachelor's degree	Civil	A	O-	18 years old	70kg	2 months	Yes	no	no	Yes	agree	Strongly agree	Strongly agree	Strongly agree	no						no	no	no	Yes	no	no	no	Yes	Yes	Yes	Others
2023-04-07 19:44:20	العربية	18-20	Female	Saudi	Single	High School	Student	AB	O-	I don't know	I don't know	I don't know	Yes	no	I don't know	Yes	Strongly agree	Strongly agree	Strongly agree	Strongly agree	no						no	no	no	Yes	no	no	no	Yes	Yes	Yes	token gifts
2023-04-07 19:46:44	العربية	21-30	Female	Saudi	Single	Bachelor's degree	Unemployed	O	O-	18 years old	50kg	3 months	no	no	no	Yes	Disagree	agree	agree	agree	no						no	no	no	no	Yes	no	Yes	Yes	Yes	Yes	token gifts
2023-04-07 19:50:27	العربية	18-20	Female	Saudi	Single	High School	Student	A	AB-	I don't know	I don't know	I don't know	no	I don't know	I don't know	Yes	I don't know	agree	agree	agree	no						no	no	no	no	Yes	no	no	no	Yes	Yes	Others
2023-04-07 20:11:18	العربية	21-30	male	Saudi	Single	Bachelor's degree	Student	A	AB-	18 years old	50kg	4 months	Yes	Yes	no	Yes	I don't know	Strongly agree	Strongly agree	Strongly agree	Yes	Several times	Voluntary	Positive	Yes	Yes	no	no	no	no	no	no	no	no	Yes	Yes	paying money
2023-04-07 20:14:57	العربية	21-30	male	Saudi	Single	Bachelor's degree	Civil	O	AB-	I don't know	I don't know	2 months	Yes	no	Yes	Yes	agree	agree	agree	agree	Yes	2-5 times	Voluntary	Positive	Yes	no	no	no	no	no	no	no	no	no	no	Yes	Others
2023-04-07 20:17:12	العربية	51-60	male	Saudi	Married	Bachelor's degree	Private	O	O-	I don't know	50kg	3 months	Yes	Yes	no	Yes	agree	Strongly agree	Strongly agree	Strongly agree	Yes	Several times	both of them	Positive	Yes	Yes	no	no	no	no	no	no	no	no	Yes	Yes	Others
2023-04-07 20:35:57	العربية	21-30	Female	Saudi	Single	Higher Degree (Master, PhD, Others)	Student	B	O-	I don't know	50kg	3 months	Yes	Yes	Yes	Yes	Disagree	Disagree	Disagree	agree	no						Yes	no	no	no	no	no	no	no	Yes	Yes	paying money, token gifts, Others
2023-04-07 20:39:18	العربية	31-50	Female	Saudi	Married	Bachelor's degree	Civil	O	AB-	18 years old	50kg	I don't know	Yes	Yes	I don't know	Yes	Strongly agree	agree	agree	agree	no						no	no	no	Yes	no	no	no	Yes	Yes	Yes	Others
2023-04-07 21:12:08	العربية	31-50	Female	Saudi	Single	Higher Degree (Master, PhD, Others)	Civil	O	O-	18 years old	50kg	2 months	Yes	no	Yes	Yes	agree	Disagree	Strongly agree	Strongly agree	no						no	Yes	no	Yes	no	no	Yes	no	no	Yes	Others
2023-04-07 21:12:37	العربية	21-30	Female	Saudi	Single	Bachelor's degree	Student	O	O-	18 years old	50kg	3 months	Yes	Yes	no	Yes	agree	Disagree	Disagree	agree	no						no	no	Yes	no	Yes	no	no	no	Yes	Yes	token gifts
2023-04-07 21:36:20	العربية	21-30	male	non-Saudi	Single	High School	Private	AB	O-	18 years old	50kg	3 months	Yes	no	no	Yes	Strongly agree	I don't know	I don't know	Strongly agree	Yes	2-5 times	For relatives and friends needs	Positive	Yes	Yes	no	no	no	no	no	no	no	no	Yes	Yes	Others
2023-04-08 00:20:24	العربية	18-20	Female	Saudi	Single	High School	Student	O	O-	I don't know	I don't know	I don't know	Yes	no	I don't know	I don't know	agree	agree	I don't know	I don't know	no						no	no	no	Yes	no	no	no	no	no	Yes	paying money, token gifts, Others
2023-04-08 00:56:12	العربية	21-30	male	Saudi	Single	Bachelor's degree	Unemployed	B	O-	I don't know	I don't know	2 months	Yes	Yes	I don't know	Yes	Strongly agree	I don't know	I don't know	Strongly agree	Yes	2-5 times	Voluntary	Positive	Yes	Yes	no	no	no	no	no	no	no	no	Yes	Yes	Others
2023-04-08 01:54:30	العربية	31-50	male	Saudi	Single	Bachelor's degree	Unemployed	O	A-	I don't know	I don't know	I don't know	Yes	no	I don't know	I don't know	agree	agree	Disagree	Strongly agree	no						no	no	no	no	Yes	no	no	no	Yes	Yes	Others
2023-04-08 02:25:59	العربية	21-30	male	Saudi	Single	Higher Degree (Master, PhD, Others)	Civil	O	O-	18 years old	50kg	2 months	Yes	no	no	Yes	Strongly agree	Strongly agree	Strongly agree	Strongly agree	Yes	2-5 times	Voluntary	Positive	Yes	Yes	no	no	no	no	no	no	no	no	Yes	Yes	paying money, token gifts, Others
2023-04-08 02:36:02	العربية	31-50	male	Saudi	Married	Bachelor's degree	Private	A	AB-	I don't know	I don't know	3 months	Yes	I don't know	I don't know	Yes	I don't know	I don't know	Strongly agree	Strongly agree	Yes	2-5 times	For relatives and friends needs	Positive	Yes	Yes	no	no	no	no	no	no	no	no	Yes	Yes	paying money
2023-04-08 02:50:51	العربية	21-30	male	Saudi	Married	Bachelor's degree	Unemployed	O	O-	18 years old	50kg	2 months	Yes	no	Yes	no	Strongly agree	Disagree	agree	agree	Yes	2-5 times	both of them	Positive	Yes	Yes	no	no	no	no	no	no	no	no	Yes	Yes	Others
2023-04-08 03:01:54	العربية	21-30	Female	Saudi	Single	Bachelor's degree	Private	O	O-	18 years old	50kg	3 months	Yes	Yes	I don't know	Yes	Strongly agree	I don't know	agree	Strongly agree	no						no	no	no	no	no	no	Yes	Yes	Yes	Yes	paying money, token gifts, Others
2023-04-08 03:28:59	العربية	31-50	Female	Saudi	Single	Bachelor's degree	Private	AB	O-	18 years old	50kg	4 months	Yes	no	no	Yes	Strongly agree	Strongly agree	Strongly agree	agree	no						Yes	no	no	no	no	no	no	Yes	Yes	Yes	paying money
2023-04-08 03:38:20	العربية	21-30	male	Saudi	Single	Bachelor's degree	Military sector	B	B-	18 years old	70kg	3 months	Yes	no	Yes	Yes	Strongly agree	Strongly agree	Strongly agree	Strongly agree	Yes	once	For relatives and friends needs	Positive	Yes	Yes	no	no	no	no	no	no	no	Yes	Yes	Yes	token gifts, Others
2023-04-08 05:03:45	العربية	31-50	Female	Saudi	Single	Bachelor's degree	Private	B	O-	I don't know	50kg	I don't know	Yes	no	I don't know	Yes	Strongly disagree	Strongly agree	Strongly agree	Strongly agree	no						no	no	no	no	Yes	no	no	Yes	Yes	Yes	token gifts, Others
2023-04-08 05:23:14	العربية	31-50	male	Saudi	Married	Higher Degree (Master, PhD, Others)	Civil	O	AB-	I don't know	I don't know	I don't know	no	no	I don't know	Yes	agree	Disagree	I don't know	agree	Yes	once	Voluntary	Negative	no	Yes	no	no	no	no	no	no	no	no	Yes	Yes	Others
2023-04-08 05:40:50	العربية	21-30	Female	Saudi	Single	High School	Unemployed	AB	AB-	I don't know	I don't know	2 months	no	no	no	Yes	Strongly agree	I don't know	I don't know	Strongly agree	no						no	no	no	no	Yes	no	no	Yes	Yes	Yes	paying money
2023-04-08 10:00:47	العربية	31-50	male	Saudi	Married	High School	Military sector	A	O-	I don't know	70kg	2 months	Yes	I don't know	I don't know	Yes	agree	Disagree	agree	Strongly agree	Yes	Several times	Voluntary	Negative	Yes	Yes	no	no	no	no	no	no	no	Yes	Yes	Yes	Others
2023-04-08 11:49:42	العربية	21-30	Female	Saudi	Married	Bachelor's degree	Civil	O	O-	18 years old	50kg	4 months	Yes	Yes	Yes	Yes	agree	agree	Strongly agree	Strongly agree	no						Yes	no	no	no	no	no	no	Yes	Yes	Yes	paying money, token gifts, Others
2023-04-08 11:59:09	العربية	31-50	Female	Saudi	Married	Bachelor's degree	Retired	O	O-	17 years old	30kg	4 months	no	no	Yes	Yes	Disagree	Strongly agree	Strongly agree	Strongly agree	no						Yes	no	no	no	no	no	no	no	Yes	Yes	Others
2023-04-08 13:02:59	العربية	18-20	Female	Saudi	Single	High School	Student	A	AB-	18 years old	I don't know	I don't know	no	no	no	Yes	Disagree	I don't know	agree	I don't know	no						Yes	no	no	no	no	no	no	Yes	Yes	Yes	paying money
2023-04-08 13:27:36	العربية	31-50	Female	Saudi	Single	Bachelor's degree	Private	O	O-	18 years old	50kg	3 months	Yes	I don't know	Yes	Yes	agree	agree	Strongly agree	agree	no						no	no	no	no	Yes	no	no	Yes	Yes	Yes	Others
2023-04-08 14:04:09	العربية	31-50	Female	Saudi	Married	Bachelor's degree	Civil	AB	AB-	15 years old	50kg	3 months	Yes	no	Yes	no	agree	Strongly agree	I don't know	Strongly agree	no						Yes	no	no	no	no	no	no	no	Yes	no	paying money
2023-04-08 14:21:44	العربية	31-50	male	Saudi	Married	High School	Military sector	A	O-	15 years old	70kg	3 months	no	no	I don't know	Yes	Strongly disagree	agree	agree	Strongly agree	Yes	Several times	For relatives and friends needs	Positive	Yes	Yes	no	no	no	no	no	no	no	no	Yes	no	Others
2023-04-08 15:31:13	العربية	21-30	Female	Saudi	Single	Bachelor's degree	Student	O	O-	18 years old	50kg	4 months	Yes	no	I don't know	Yes	Strongly agree	agree	Strongly agree	Strongly agree	no						Yes	no	no	no	no	no	no	no	Yes	Yes	paying money
2023-04-08 15:42:03	العربية	21-30	Female	Saudi	Single	Bachelor's degree	Private	O	O-	I don't know	I don't know	I don't know	Yes	I don't know	I don't know	I don't know	agree	agree	agree	I don't know	no						no	no	no	no	Yes	no	no	no	Yes	Yes	paying money
2023-04-08 16:06:18	العربية	21-30	Female	Saudi	Single	Bachelor's degree	Student	O	O-	18 years old	50kg	4 months	Yes	I don't know	no	Yes	Strongly agree	Strongly disagree	Strongly agree	I don't know	no						no	no	no	no	no	Yes	no	Yes	Yes	Yes	token gifts
2023-04-08 16:10:22	العربية	21-30	male	Saudi	Single	High School	Student	B	B-	16 years old	50kg	I don't know	Yes	no	I don't know	Yes	agree	I don't know	Strongly agree	Strongly agree	Yes	once	Voluntary	Positive	Yes	Yes	no	no	no	no	no	no	no	Yes	Yes	Yes	Others
2023-04-08 18:09:06	العربية	31-50	Female	non-Saudi	Single	Bachelor's degree	Private	B	O-	18 years old	I don't know	4 months	Yes	Yes	Yes	no	Disagree	I don't know	agree	Strongly agree	no						no	no	no	no	Yes	no	no	Yes	Yes	Yes	token gifts
2023-04-08 18:51:33	العربية	21-30	Female	Saudi	Single	Higher Degree (Master, PhD, Others)	Student	A	O-	18 years old	50kg	2 months	Yes	no	no	Yes	agree	Disagree	agree	Strongly agree	no						Yes	no	no	no	no	no	no	Yes	Yes	Yes	Others
2023-04-08 19:12:23	العربية	31-50	Female	Saudi	Single	Higher Degree (Master, PhD, Others)	Civil	O	AB-	I don't know	50kg	I don't know	Yes	no	no	Yes	agree	agree	agree	agree	Yes	once	Voluntary	Positive	Yes	Yes	no	no	no	no	no	no	no	no	Yes	Yes	paying money
2023-04-08 19:41:58	العربية	21-30	Female	Saudi	Single	Higher Degree (Master, PhD, Others)	Unemployed	A	O-	I don't know	I don't know	I don't know	Yes	Yes	I don't know	I don't know	Strongly agree	agree	agree	agree	no						no	no	no	no	Yes	no	no	Yes	Yes	Yes	paying money
2023-04-08 20:02:44	العربية	21-30	male	Saudi	Single	Bachelor's degree	Student	O	O-	15 years old	30kg	I don't know	Yes	no	I don't know	Yes	Strongly disagree	Strongly disagree	Strongly disagree	I don't know	no						no	no	no	Yes	Yes	no	no	no	Yes	no	paying money
2023-04-08 20:17:20	العربية	18-20	male	Saudi	Single	High School	Student	A	O-	18 years old	50kg	2 months	Yes	no	no	Yes	agree	I don't know	I don't know	agree	no						no	no	no	no	Yes	Yes	no	no	Yes	Yes	token gifts
2023-04-08 21:21:32	العربية	21-30	male	Saudi	Single	Bachelor's degree	Unemployed	B	O-	18 years old	70kg	3 months	Yes	no	no	Yes	Strongly disagree	Strongly agree	Strongly agree	Strongly agree	Yes	2-5 times	both of them	Positive	Yes	Yes	no	no	no	no	no	no	no	Yes	Yes	no	token gifts, Others
2023-04-08 21:28:12	العربية	21-30	Female	Saudi	Married	Higher Degree (Master, PhD, Others)	Unemployed	A	O-	I don't know	50kg	3 months	no	Yes	I don't know	Yes	agree	Disagree	agree	agree	no						no	no	no	no	Yes	no	no	Yes	Yes	Yes	paying money, token gifts, Others
2023-04-08 21:59:34	العربية	21-30	Female	Saudi	Single	Bachelor's degree	Private	O	O-	18 years old	50kg	3 months	Yes	no	Yes	Yes	agree	I don't know	Strongly agree	agree	Yes	2-5 times	Voluntary	Positive	Yes	Yes	no	no	no	no	no	no	no	no	Yes	Yes	Others
2023-04-08 22:00:46	العربية	21-30	male	Saudi	Single	Bachelor's degree	Unemployed	B	O-	I don't know	I don't know	4 months	Yes	no	I don't know	Yes	agree	agree	agree	Disagree	no						no	no	no	Yes	no	no	no	no	no	Yes	Others
2023-04-08 23:02:51	العربية	31-50	Female	Saudi	Single	Higher Degree (Master, PhD, Others)	Unemployed	O	O-	15 years old	50kg	2 months	Yes	no	I don't know	Yes	Disagree	Disagree	agree	agree	Yes	2-5 times	Voluntary	Positive	Yes	Yes	no	no	no	no	no	no	no	Yes	Yes	Yes	Others
2023-04-08 23:07:23	العربية	31-50	male	Saudi	Married	Bachelor's degree	Civil	AB	AB-	I don't know	70kg	I don't know	Yes	I don't know	no	Yes	agree	agree	agree	agree	no						Yes	no	no	no	no	no	no	no	Yes	no	paying money
2023-04-08 23:09:27	العربية	21-30	Female	Saudi	Single	Bachelor's degree	Private	O	AB-	I don't know	I don't know	I don't know	Yes	no	no	Yes	agree	agree	agree	Strongly agree	Yes	once	Voluntary	Positive	Yes	Yes	no	no	no	no	no	no	no	no	Yes	Yes	paying money
2023-04-08 23:13:05	العربية	31-50	Female	Saudi	Single	Higher Degree (Master, PhD, Others)	Student	A	O-	18 years old	50kg	3 months	Yes	no	Yes	Yes	agree	agree	I don't know	agree	Yes	once	For relatives and friends needs	Positive	Yes	Yes	no	no	no	no	no	no	no	no	Yes	Yes	token gifts
2023-04-08 23:25:51	العربية	31-50	male	Saudi	Single	Bachelor's degree	Unemployed	AB	A-	18 years old	50kg	2 months	no	no	no	Yes	agree	Strongly agree	Strongly agree	Strongly agree	no						no	no	no	no	Yes	no	Yes	no	Yes	Yes	token gifts
2023-04-08 23:29:10	العربية	31-50	Female	non-Saudi	Married	Bachelor's degree	Civil	B	O-	18 years old	50kg	3 months	no	no	Yes	Yes	Disagree	agree	Strongly agree	Strongly agree	no						no	no	no	no	no	no	Yes	Yes	Yes	Yes	Others
2023-04-08 23:30:57	العربية	21-30	Female	Saudi	Single	Higher Degree (Master, PhD, Others)	Student	O	O-	18 years old	50kg	3 months	Yes	Yes	no	Yes	Strongly agree	Strongly agree	Strongly agree	Strongly agree	no						no	no	no	no	Yes	no	no	no	Yes	Yes	Others
2023-04-09 00:05:40	العربية	21-30	Female	Saudi	Single	Higher Degree (Master, PhD, Others)	Student	O	AB-	I don't know	I don't know	I don't know	no	Yes	no	Yes	Disagree	I don't know	agree	agree	no						no	no	no	no	Yes	no	no	Yes	Yes	Yes	Others
2023-04-09 00:42:50	العربية	31-50	male	Saudi	Single	Higher Degree (Master, PhD, Others)	Unemployed	B	B-	18 years old	I don't know	3 months	Yes	no	I don't know	Yes	agree	agree	agree	I don't know	no						Yes	no	no	no	no	no	no	no	Yes	Yes	Others
2023-04-09 00:54:02	العربية	21-30	Female	Saudi	Single	High School	Student	B	O-	18 years old	50kg	3 months	Yes	Yes	I don't know	Yes	Strongly agree	Disagree	Strongly agree	Strongly agree	no						Yes	no	no	no	Yes	no	no	Yes	Yes	Yes	token gifts
2023-04-09 01:46:01	العربية	21-30	Female	Saudi	Single	Bachelor's degree	Unemployed	O	O-	18 years old	50kg	4 months	Yes	no	I don't know	Yes	Disagree	Disagree	Disagree	agree	no						Yes	no	no	no	no	no	no	no	Yes	Yes	paying money, token gifts, Others
2023-04-09 02:28:01	العربية	31-50	male	Saudi	Married	High School	Military sector	O	O-	I don't know	50kg	4 months	Yes	no	I don't know	Yes	Strongly disagree	Strongly disagree	Strongly disagree	agree	no						Yes	no	no	no	no	no	no	no	Yes	no	Others
2023-04-09 02:39:42	العربية	21-30	Female	non-Saudi	Married	Bachelor's degree	Unemployed	A	O-	18 years old	50kg	I don't know	no	no	no	Yes	Disagree	Disagree	agree	agree	no						no	no	no	no	Yes	no	no	no	no	no	paying money
2023-04-09 03:24:33	العربية	31-50	Female	Saudi	Married	Bachelor's degree	Civil	A	O-	I don't know	30kg	I don't know	no	Yes	no	Yes	agree	agree	agree	Strongly agree	no						no	no	no	no	Yes	no	no	no	Yes	Yes	paying money
2023-04-09 03:56:34	العربية	21-30	Female	Saudi	Single	High School	Student	O	O-	I don't know	I don't know	I don't know	Yes	no	I don't know	Yes	Disagree	agree	I don't know	Strongly disagree	no						Yes	no	no	Yes	no	no	Yes	Yes	Yes	Yes	Others
2023-04-09 05:05:59	العربية	31-50	Female	Saudi	Married	Bachelor's degree	Civil	B	O-	18 years old	50kg	2 months	Yes	no	no	Yes	agree	agree	agree	agree	no						no	no	no	Yes	Yes	no	no	Yes	Yes	Yes	paying money, token gifts
2023-04-09 07:44:44	العربية	21-30	Female	Saudi	Married	Higher Degree (Master, PhD, Others)	Student	O	O-	I don't know	50kg	2 months	Yes	Yes	Yes	Yes	agree	agree	agree	agree	Yes	once	Voluntary	Positive	Yes	Yes	no	no	no	no	no	no	no	no	Yes	Yes	paying money, token gifts
2023-04-09 08:06:41	العربية	21-30	Female	Saudi	Single	High School	Student	O	O-	I don't know	50kg	3 months	no	Yes	no	I don't know	Disagree	agree	agree	agree	no						no	Yes	Yes	Yes	Yes	no	no	no	Yes	Yes	token gifts
2023-04-09 12:46:06	العربية	21-30	male	Saudi	Single	Bachelor's degree	Private	A	O-	18 years old	50kg	3 months	Yes	Yes	Yes	Yes	Strongly agree	Strongly disagree	Strongly disagree	I don't know	Yes	2-5 times	Voluntary	Positive	Yes	no	no	no	no	no	no	no	no	no	Yes	Yes	Others
2023-04-09 14:59:20	العربية	31-50	Female	Saudi	Single	Bachelor's degree	Civil	B	O-	I don't know	I don't know	I don't know	Yes	no	I don't know	Yes	Disagree	agree	agree	agree	no						no	no	no	no	Yes	no	no	no	Yes	Yes	token gifts
2023-04-09 15:14:35	العربية	31-50	male	Saudi	Married	Bachelor's degree	Private	AB	O-	15 years old	I don't know	I don't know	Yes	no	Yes	Yes	Strongly disagree	agree	agree	Strongly agree	Yes	Several times	Voluntary	Positive	Yes	Yes	no	no	no	no	no	no	no	no	Yes	Yes	Others
2023-04-09 18:37:13	العربية	21-30	male	Saudi	Single	Bachelor's degree	Student	A	O-	I don't know	I don't know	3 months	Yes	no	Yes	Yes	Strongly disagree	I don't know	I don't know	Strongly agree	Yes	once	Voluntary	Negative	Yes	Yes	no	no	no	no	no	no	no	no	Yes	Yes	paying money, token gifts, Others
2023-04-09 19:06:15	العربية	31-50	Female	Saudi	Married	Bachelor's degree	Civil	O	O-	I don't know	I don't know	2 months	Yes	no	no	Yes	agree	agree	agree	agree	Yes	once	Voluntary	Positive	Yes	Yes	no	no	no	no	no	no	no	Yes	no	Yes	paying money
2023-04-09 19:31:13	العربية	31-50	Female	Saudi	Single	Bachelor's degree	Unemployed	B	A-	18 years old	I don't know	I don't know	no	no	I don't know	I don't know	agree	I don't know	agree	Strongly agree	no						no	no	no	no	no	no	Yes	no	no	Yes	Others
2023-04-09 19:49:01	العربية	21-30	Female	Saudi	Married	Higher Degree (Master, PhD, Others)	Student	O	O-	I don't know	I don't know	I don't know	no	no	I don't know	Yes	Disagree	agree	agree	agree	no						no	no	no	Yes	no	no	no	no	Yes	Yes	token gifts
2023-04-09 20:05:05	العربية	21-30	Female	non-Saudi	Single	High School	Student	B	O-	18 years old	50kg	3 months	Yes	Yes	Yes	Yes	I don't know	Disagree	agree	agree	no						Yes	Yes	Yes	no	no	no	no	Yes	Yes	Yes	paying money, token gifts
2023-04-09 20:38:47	العربية	21-30	Female	Saudi	Single	Bachelor's degree	Unemployed	O	A-	18 years old	50kg	3 months	no	I don't know	I don't know	Yes	agree	agree	agree	agree	no						no	no	no	no	Yes	no	no	Yes	Yes	Yes	token gifts
2023-04-09 20:43:00	العربية	31-50	Female	Saudi	Single	Bachelor's degree	Unemployed	O	O-	18 years old	50kg	3 months	no	Yes	I don't know	Yes	agree	Disagree	Disagree	agree	no						Yes	no	no	no	no	no	no	Yes	Yes	Yes	token gifts
2023-04-09 20:44:01	العربية	31-50	Female	non-Saudi	Married	Bachelor's degree	Private	O	O-	18 years old	50kg	2 months	Yes	Yes	no	Yes	Disagree	agree	Strongly agree	Strongly agree	Yes	2-5 times	Voluntary	Positive	Yes	Yes	no	no	no	no	no	no	no	no	Yes	Yes	token gifts
2023-04-09 20:52:15	العربية	21-30	male	Saudi	Single	Bachelor's degree	Private	O	O-	17 years old	50kg	3 months	Yes	I don't know	no	Yes	Strongly agree	agree	agree	agree	Yes	2-5 times	Voluntary	Positive	Yes	Yes	no	no	no	no	no	no	no	no	Yes	Yes	token gifts
2023-04-09 20:56:00	العربية	21-30	Female	Saudi	Single	Bachelor's degree	Private	O	O-	I don't know	50kg	I don't know	Yes	I don't know	Yes	Yes	Disagree	agree	agree	agree	no						no	no	no	Yes	no	no	no	no	Yes	Yes	paying money, token gifts
2023-04-09 21:13:07	العربية	21-30	Female	Saudi	Single	Bachelor's degree	Unemployed	B	B-	15 years old	50kg	2 months	no	no	no	Yes	Disagree	Disagree	Disagree	Disagree	no						no	no	no	no	no	no	Yes	no	no	Yes	Others
2023-04-09 21:28:50	العربية	31-50	Female	Saudi	Married	High School	Unemployed	O	O-	18 years old	70kg	3 months	Yes	no	I don't know	I don't know	I don't know	I don't know	I don't know	I don't know	no						no	no	no	no	Yes	no	no	Yes	Yes	Yes	Others
2023-04-09 22:07:53	العربية	18-20	Female	Saudi	Single	High School	Student	O	A-	I don't know	I don't know	I don't know	no	I don't know	no	I don't know	agree	Disagree	Disagree	Disagree	no						no	no	Yes	no	Yes	no	Yes	Yes	Yes	Yes	paying money, token gifts
2023-04-09 22:12:20	العربية	21-30	male	Saudi	Single	Bachelor's degree	Private	A	A-	18 years old	70kg	4 months	Yes	no	no	Yes	agree	agree	agree	Strongly agree	Yes	2-5 times	Voluntary	Positive	Yes	Yes	no	no	no	no	no	no	no	Yes	Yes	Yes	token gifts, Others
2023-04-09 23:32:15	العربية	21-30	Female	Saudi	Married	Bachelor's degree	Private	O	O-	18 years old	50kg	3 months	Yes	no	I don't know	I don't know	Disagree	I don't know	I don't know	agree	no						no	no	no	no	Yes	no	no	Yes	Yes	Yes	Others
2023-04-09 23:59:26	العربية	21-30	Female	Saudi	Single	Bachelor's degree	Student	O	O-	18 years old	50kg	3 months	Yes	no	Yes	Yes	Disagree	Disagree	agree	Strongly agree	no						Yes	no	no	no	no	no	no	Yes	Yes	Yes	token gifts
2023-04-10 00:06:02	العربية	21-30	male	Saudi	Single	High School	Military sector	A	A-	15 years old	50kg	2 months	Yes	no	no	Yes	agree	I don't know	agree	agree	Yes	Several times	both of them	Positive	Yes	Yes	no	no	no	no	no	no	no	no	Yes	Yes	paying money, token gifts
2023-04-10 01:15:01	العربية	21-30	Female	Saudi	Married	High School	Unemployed	O	O-	I don't know	50kg	3 months	no	no	no	Yes	agree	I don't know	I don't know	Strongly agree	no						Yes	no	no	no	no	no	no	Yes	Yes	Yes	Others
2023-04-10 03:48:59	العربية	21-30	Female	Saudi	Married	High School	Unemployed	A	O-	15 years old	50kg	3 months	Yes	no	no	Yes	Disagree	Disagree	Strongly agree	agree	no						no	no	no	Yes	no	no	no	no	Yes	no	token gifts
2023-04-10 04:52:21	العربية	21-30	male	Saudi	Married	Bachelor's degree	Civil	O	O-	18 years old	50kg	I don't know	Yes	no	no	Yes	Strongly agree	Strongly agree	Strongly agree	Strongly agree	no						Yes	no	no	no	no	no	no	Yes	Yes	Yes	Others
2023-04-10 04:52:29	العربية	21-30	male	non-Saudi	Single	Bachelor's degree	Unemployed	A	A-	I don't know	I don't know	I don't know	no	Yes	Yes	Yes	Strongly agree	Strongly disagree	Strongly disagree	agree	Yes	once	both of them	Positive	Yes	Yes	no	no	no	no	no	no	no	no	no	no	token gifts, Others
2023-04-10 04:52:42	العربية	21-30	male	Saudi	Single	Bachelor's degree	Civil	O	O-	I don't know	70kg	4 months	Yes	no	I don't know	Yes	I don't know	agree	agree	Strongly agree	Yes	2-5 times	both of them	Positive	Yes	Yes	no	no	no	no	no	no	no	no	Yes	Yes	paying money
2023-04-10 04:53:24	العربية	31-50	male	Saudi	Married	Bachelor's degree	Civil	O	A-	18 years old	I don't know	3 months	Yes	Yes	I don't know	Yes	agree	Strongly agree	Strongly agree	Strongly agree	Yes	Several times	both of them	Positive	Yes	Yes	no	no	no	no	no	no	no	no	Yes	Yes	paying money, token gifts, Others
2023-04-10 04:53:43	العربية	21-30	Female	Saudi	Single	Bachelor's degree	Student	O	O-	18 years old	50kg	3 months	Yes	Yes	Yes	I don't know	agree	agree	agree	agree	Yes	Several times	both of them	Positive	Yes	Yes	no	no	no	no	no	no	no	no	Yes	Yes	Others
2023-04-10 04:54:24	العربية	21-30	male	non-Saudi	Married	Bachelor's degree	Private	A	O-	18 years old	50kg	4 months	Yes	Yes	Yes	Yes	agree	Disagree	Disagree	Strongly agree	Yes	2-5 times	both of them	Positive	Yes	Yes	no	no	no	no	no	no	no	Yes	Yes	no	Others
2023-04-10 04:56:27	العربية	31-50	male	non-Saudi	Married	Higher Degree (Master, PhD, Others)	Civil	O	O-	I don't know	I don't know	3 months	Yes	no	Yes	Yes	Strongly agree	Disagree	I don't know	agree	Yes	2-5 times	both of them	Positive	Yes	Yes	no	no	no	no	no	no	no	no	no	Yes	Others
2023-04-10 04:58:23	العربية	21-30	male	Saudi	Single	Higher Degree (Master, PhD, Others)	Unemployed	O	O-	18 years old	50kg	2 months	Yes	no	Yes	Yes	Disagree	Disagree	Disagree	Strongly agree	Yes	2-5 times	Voluntary	Positive	Yes	Yes	no	no	no	no	no	no	no	no	Yes	Yes	Others
2023-04-10 04:58:26	العربية	21-30	Female	Saudi	Married	Bachelor's degree	Unemployed	A	A-	15 years old	50kg	3 months	no	Yes	Yes	Yes	Strongly agree	Strongly agree	agree	Strongly agree	no						no	no	no	Yes	no	no	no	Yes	Yes	Yes	paying money
2023-04-10 04:58:49	العربية	21-30	male	Saudi	Single	Bachelor's degree	Private	O	O-	18 years old	I don't know	2 months	Yes	Yes	I don't know	Yes	Strongly agree	Strongly agree	Strongly agree	Strongly agree	Yes	Several times	both of them	Positive	Yes	Yes	no	no	no	no	no	no	no	no	Yes	Yes	token gifts
2023-04-10 05:00:01	العربية	31-50	male	Saudi	Single	Bachelor's degree	Civil	O	O-	I don't know	I don't know	2 months	Yes	I don't know	I don't know	I don't know	Disagree	Strongly agree	Strongly agree	Strongly agree	Yes	Several times	both of them	Positive	Yes	Yes	no	no	no	no	no	no	no	no	Yes	Yes	Others
2023-04-10 05:05:41	العربية	21-30	Female	Saudi	Single	Bachelor's degree	Private	A	O-	18 years old	50kg	2 months	Yes	no	Yes	Yes	Strongly agree	Strongly agree	Strongly agree	Strongly agree	no						Yes	no	no	no	no	no	no	no	Yes	Yes	paying money
2023-04-10 05:05:56	العربية	21-30	Female	Saudi	Single	Bachelor's degree	Private	O	AB-	18 years old	50kg	I don't know	Yes	I don't know	no	Yes	Strongly agree	Strongly agree	Strongly agree	Strongly agree	no						no	no	no	no	Yes	no	no	no	Yes	Yes	token gifts
2023-04-10 05:07:06	العربية	21-30	Female	Saudi	Single	Bachelor's degree	Unemployed	B	O-	18 years old	50kg	3 months	Yes	no	Yes	Yes	agree	Disagree	Disagree	Strongly agree	no						Yes	no	no	no	no	no	no	no	Yes	Yes	token gifts
2023-04-10 05:07:16	العربية	21-30	Female	Saudi	Single	Bachelor's degree	Unemployed	O	O-	18 years old	50kg	2 months	no	Yes	I don't know	I don't know	Disagree	Disagree	Disagree	Strongly agree	no						Yes	no	no	no	no	no	no	no	Yes	Yes	Others
2023-04-10 05:08:59	العربية	21-30	male	non-Saudi	Single	Bachelor's degree	Private	AB	O-	16 years old	I don't know	3 months	Yes	no	Yes	Yes	agree	Disagree	Disagree	agree	Yes	Several times	Voluntary	Positive	Yes	Yes	no	no	no	no	no	no	no	no	Yes	no	Others
2023-04-10 05:11:48	العربية	21-30	Female	Saudi	Married	Bachelor's degree	Unemployed	A	O-	18 years old	70kg	3 months	Yes	no	no	Yes	Disagree	Disagree	agree	agree	no						Yes	no	no	no	no	no	no	Yes	Yes	Yes	paying money
2023-04-10 05:11:51	العربية	31-50	Female	Saudi	Married	Bachelor's degree	Private	A	A-	18 years old	I don't know	I don't know	Yes	Yes	no	Yes	agree	agree	agree	Strongly agree	no						no	no	no	Yes	Yes	no	no	no	Yes	Yes	paying money
2023-04-10 05:15:04	العربية	21-30	male	Saudi	Single	Bachelor's degree	Unemployed	AB	O-	I don't know	50kg	3 months	Yes	no	I don't know	Yes	agree	Disagree	agree	Strongly agree	no						no	no	no	Yes	Yes	no	no	Yes	Yes	Yes	token gifts
2023-04-10 05:15:45	العربية	21-30	Female	Saudi	Married	Bachelor's degree	Unemployed	B	O-	18 years old	50kg	2 months	Yes	Yes	I don't know	Yes	Disagree	agree	I don't know	agree	no						no	no	no	no	Yes	no	no	no	Yes	Yes	paying money
2023-04-10 05:16:22	العربية	21-30	Female	Saudi	Single	Bachelor's degree	Student	O	O-	I don't know	50kg	3 months	no	no	I don't know	Yes	Disagree	Disagree	Disagree	I don't know	no						Yes	no	no	no	no	no	no	no	Yes	Yes	paying money, token gifts
2023-04-10 05:17:36	العربية	21-30	Female	Saudi	Single	Bachelor's degree	Private	A	AB-	18 years old	I don't know	3 months	Yes	Yes	no	no	Strongly agree	Disagree	Strongly agree	Strongly agree	no						no	no	no	no	Yes	no	no	no	Yes	Yes	paying money
2023-04-10 05:19:34	العربية	21-30	Female	Saudi	Single	Bachelor's degree	Unemployed	A	A-	18 years old	50kg	4 months	Yes	I don't know	no	I don't know	Strongly disagree	agree	agree	Strongly agree	no						no	no	no	no	no	no	Yes	no	Yes	Yes	paying money
2023-04-10 05:24:19	العربية	31-50	male	Saudi	Married	Bachelor's degree	Civil	O	O-	18 years old	50kg	3 months	Yes	no	no	Yes	Disagree	agree	agree	agree	Yes	Several times	Voluntary	Positive	Yes	Yes	no	no	no	no	no	no	no	no	Yes	Yes	paying money
2023-04-10 05:24:39	العربية	51-60	male	Saudi	Married	Higher Degree (Master, PhD, Others)	Retired	O	O-	18 years old	50kg	3 months	no	Yes	Yes	Yes	Strongly agree	Strongly agree	Strongly agree	Strongly agree	Yes	2-5 times	both of them	Positive	Yes	Yes	no	no	no	no	no	no	no	no	Yes	Yes	token gifts, Others
2023-04-10 05:24:58	العربية	31-50	male	Saudi	Married	Bachelor's degree	Civil	B	O-	18 years old	50kg	3 months	Yes	Yes	Yes	Yes	agree	Strongly agree	Strongly agree	Strongly agree	Yes	once	For relatives and friends needs	Positive	Yes	Yes	no	no	no	no	no	no	no	Yes	Yes	Yes	token gifts
2023-04-10 05:26:52	العربية	21-30	male	Saudi	Single	Bachelor's degree	Student	O	O-	I don't know	50kg	4 months	Yes	no	no	Yes	agree	agree	agree	Strongly agree	Yes	2-5 times	Voluntary	Positive	Yes	Yes	no	no	no	no	no	no	no	no	Yes	Yes	token gifts
2023-04-10 05:29:29	العربية	21-30	male	Saudi	Single	Bachelor's degree	Unemployed	O	AB-	18 years old	70kg	3 months	Yes	Yes	I don't know	Yes	agree	agree	agree	Strongly agree	Yes	once	Voluntary	Positive	Yes	Yes	no	no	no	no	no	no	no	no	Yes	Yes	paying money, token gifts, Others
2023-04-10 05:42:25	العربية	31-50	Female	Saudi	Married	Higher Degree (Master, PhD, Others)	Civil	O	O-	I don't know	50kg	I don't know	Yes	no	Yes	Yes	I don't know	I don't know	I don't know	agree	no						Yes	no	no	Yes	no	no	no	no	Yes	Yes	paying money, token gifts, Others
2023-04-10 06:04:17	العربية	31-50	Female	Saudi	Single	Bachelor's degree	Private	B	A-	18 years old	50kg	3 months	Yes	no	no	Yes	agree	Disagree	agree	agree	no						no	no	no	no	Yes	no	no	no	Yes	no	token gifts
2023-04-10 06:24:27	العربية	21-30	Female	Saudi	Single	Bachelor's degree	Unemployed	O	O-	I don't know	50kg	I don't know	Yes	no	no	Yes	agree	I don't know	agree	agree	no						Yes	no	no	no	no	no	no	no	Yes	Yes	Others
2023-04-10 06:27:58	العربية	21-30	male	non-Saudi	Single	Bachelor's degree	Civil	B	O-	18 years old	50kg	4 months	Yes	Yes	I don't know	Yes	Strongly agree	Strongly agree	Strongly agree	Disagree	Yes	2-5 times	both of them	Positive	Yes	Yes	no	no	no	no	no	no	no	Yes	Yes	Yes	Others
2023-04-10 06:34:35	العربية	21-30	Female	Saudi	Single	Bachelor's degree	Private	A	O-	18 years old	50kg	3 months	Yes	I don't know	no	Yes	agree	I don't know	I don't know	agree	no						no	no	no	no	no	Yes	no	Yes	Yes	Yes	Others
2023-04-10 06:48:39	العربية	21-30	male	Saudi	Single	High School	Student	O	O-	18 years old	50kg	3 months	Yes	no	no	Yes	agree	Strongly agree	Strongly agree	I don't know	Yes	2-5 times	Voluntary	Positive	Yes	no	no	no	no	no	no	no	no	no	Yes	no	Others
2023-04-10 06:48:54	العربية	21-30	Female	Saudi	Single	Bachelor's degree	Student	O	O-	18 years old	50kg	I don't know	Yes	no	I don't know	Yes	agree	agree	agree	Strongly agree	no						no	no	no	no	Yes	no	no	no	Yes	Yes	token gifts
2023-04-10 06:51:57	العربية	31-50	Female	Saudi	Single	Bachelor's degree	Unemployed	O	O-	18 years old	50kg	2 months	Yes	no	no	Yes	Strongly disagree	I don't know	agree	agree	no						no	no	Yes	no	no	no	no	no	no	Yes	Others
2023-04-10 07:08:21	العربية	51-60	Female	Saudi	Married	Below high school	Unemployed	B	AB-	18 years old	50kg	3 months	Yes	no	Yes	Yes	agree	agree	agree	agree	no						Yes	no	no	no	no	no	no	no	no	Yes	Others
2023-04-10 07:31:09	العربية	18-20	Female	Saudi	Single	High School	Student	A	O-	18 years old	50kg	I don't know	Yes	Yes	no	Yes	agree	agree	Strongly agree	Strongly agree	no						no	no	Yes	Yes	no	no	Yes	Yes	Yes	Yes	token gifts, Others
2023-04-10 07:31:26	العربية	18-20	Female	Saudi	Single	Bachelor's degree	Student	AB	B-	I don't know	I don't know	I don't know	no	I don't know	I don't know	I don't know	agree	Strongly disagree	Strongly agree	agree	no						no	no	Yes	Yes	Yes	no	Yes	no	Yes	Yes	Others
2023-04-10 07:31:51	العربية	18-20	Female	Saudi	Single	High School	Student	O	O-	I don't know	I don't know	2 months	Yes	no	no	Yes	Strongly agree	Strongly agree	Strongly agree	Strongly agree	no						no	no	Yes	Yes	no	no	no	Yes	Yes	Yes	paying money
2023-04-10 07:32:25	العربية	21-30	Female	Saudi	Single	Bachelor's degree	Student	AB	A-	I don't know	50kg	3 months	Yes	no	no	Yes	Disagree	Strongly agree	Strongly agree	Strongly agree	no						Yes	no	no	no	no	no	no	Yes	Yes	Yes	paying money
2023-04-10 07:57:58	العربية	31-50	male	Saudi	Married	Bachelor's degree	Civil	A	O-	18 years old	50kg	2 months	Yes	no	no	Yes	Disagree	Strongly agree	Strongly agree	Strongly agree	Yes	Several times	Voluntary	Positive	Yes	Yes	no	no	no	no	no	no	no	no	Yes	Yes	Others
2023-04-10 08:07:14	العربية	21-30	Female	Saudi	Single	Higher Degree (Master, PhD, Others)	Private	A	A-	18 years old	50kg	2 months	Yes	Yes	no	Yes	agree	agree	agree	agree	Yes	Every year	both of them	Positive	Yes	Yes	no	no	no	no	no	no	no	Yes	Yes	Yes	Others
2023-04-10 08:44:04	العربية	31-50	Female	Saudi	Married	Bachelor's degree	Private	A	O-	18 years old	70kg	3 months	Yes	no	Yes	Yes	agree	agree	agree	agree	Yes	once	Voluntary	Positive	Yes	Yes	no	no	no	no	no	no	no	no	Yes	Yes	paying money
2023-04-10 08:53:00	العربية	51-60	Female	Saudi	Married	Bachelor's degree	Civil	A	O-	18 years old	70kg	4 months	Yes	no	no	Yes	I don't know	Disagree	agree	agree	no						no	no	no	no	no	no	Yes	Yes	Yes	no	Others
2023-04-10 09:00:08	العربية	31-50	Female	Saudi	Married	Bachelor's degree	Civil	A	O-	18 years old	50kg	I don't know	Yes	I don't know	I don't know	I don't know	agree	agree	I don't know	agree	no						Yes	no	no	no	no	no	no	Yes	Yes	Yes	Others
2023-04-10 09:04:27	العربية	51-60	Female	Saudi	Married	Bachelor's degree	Civil	B	AB-	18 years old	50kg	2 months	Yes	no	no	Yes	Disagree	agree	agree	agree	Yes	once	For relatives and friends needs	Positive	Yes	Yes	no	no	no	no	no	no	no	no	Yes	Yes	paying money
2023-04-10 09:05:04	العربية	21-30	Female	Saudi	Married	Bachelor's degree	Civil	A	O-	18 years old	50kg	3 months	Yes	no	no	Yes	Strongly agree	agree	Strongly agree	agree	no						no	no	no	no	Yes	no	no	Yes	Yes	Yes	token gifts
2023-04-10 09:05:20	العربية	31-50	Female	Saudi	Married	Bachelor's degree	Civil	O	B-	18 years old	50kg	3 months	Yes	Yes	no	no	Strongly agree	Strongly agree	Strongly agree	Strongly agree	no						no	no	no	no	no	no	Yes	Yes	Yes	Yes	Others
2023-04-10 09:12:23	العربية	31-50	Female	Saudi	Married	Bachelor's degree	Civil	O	O-	I don't know	50kg	2 months	Yes	I don't know	Yes	Yes	Strongly agree	Strongly agree	Strongly agree	Strongly agree	no						Yes	no	no	no	no	no	no	Yes	Yes	Yes	Others
2023-04-10 09:16:03	العربية	31-50	Female	Saudi	Married	Bachelor's degree	Civil	A	O-	I don't know	I don't know	I don't know	no	Yes	I don't know	I don't know	Strongly agree	Disagree	Disagree	Strongly agree	no						no	no	no	Yes	Yes	no	no	no	Yes	Yes	Others
2023-04-10 09:20:31	العربية	21-30	male	Saudi	Single	Bachelor's degree	Student	AB	AB-	I don't know	50kg	I don't know	Yes	Yes	no	Yes	agree	Strongly disagree	Strongly disagree	Strongly agree	Yes	once	Voluntary	Positive	Yes	Yes	no	no	no	no	no	no	no	no	no	Yes	Others
2023-04-10 09:25:31	العربية	51-60	Female	Saudi	Single	Bachelor's degree	Civil	O	O-	18 years old	30kg	4 months	Yes	Yes	no	Yes	Strongly agree	Strongly agree	Strongly agree	Strongly agree	no						Yes	no	Yes	no	no	no	no	no	Yes	Yes	paying money
2023-04-10 09:29:05	العربية	31-50	Female	Saudi	Married	High School	Civil	O	AB-	I don't know	I don't know	I don't know	Yes	no	I don't know	I don't know	I don't know	Disagree	I don't know	agree	Yes	once	Voluntary	Positive	Yes	Yes	no	no	no	no	no	no	no	Yes	Yes	Yes	Others
2023-04-10 09:33:22	العربية	31-50	Female	Saudi	Single	Bachelor's degree	Civil	A	AB-	15 years old	50kg	2 months	Yes	no	Yes	I don't know	agree	Disagree	agree	agree	no						no	no	no	no	no	no	no	no	Yes	Yes	token gifts
2023-04-10 09:33:39	العربية	31-50	Female	Saudi	Married	Bachelor's degree	Civil	A	O-	18 years old	50kg	3 months	no	no	Yes	Yes	Strongly disagree	Strongly agree	Strongly agree	Strongly agree	no						no	no	no	no	no	no	no	no	Yes	Yes	token gifts
2023-04-10 09:34:46	العربية	31-50	Female	Saudi	Single	Bachelor's degree	Civil	O	AB-	18 years old	50kg	3 months	Yes	no	no	Yes	agree	I don't know	agree	agree	no						Yes	no	no	no	no	no	no	Yes	Yes	Yes	token gifts
2023-04-10 09:44:58	العربية	31-50	Female	Saudi	Married	Bachelor's degree	Civil	O	AB-	I don't know	50kg	3 months	Yes	Yes	Yes	Yes	Disagree	agree	agree	agree	no						Yes	Yes	Yes	no	no	no	Yes	Yes	Yes	Yes	token gifts
2023-04-10 09:47:13	العربية	21-30	Female	Saudi	Married	Bachelor's degree	Civil	B	B-	18 years old	50kg	3 months	Yes	no	no	Yes	Strongly disagree	Disagree	agree	Strongly agree	no						no	no	no	no	Yes	no	no	no	Yes	Yes	Others
2023-04-10 09:48:28	العربية	31-50	Female	Saudi	Married	Bachelor's degree	Civil	O	O-	18 years old	50kg	3 months	Yes	no	I don't know	Yes	Strongly disagree	Strongly agree	Strongly agree	Strongly agree	no						Yes	no	no	no	no	no	no	no	Yes	Yes	Others
2023-04-10 09:50:34	العربية	31-50	Female	Saudi	Married	Bachelor's degree	Civil	O	AB-	18 years old	70kg	3 months	no	I don't know	Yes	I don't know	agree	agree	agree	agree	no						no	no	no	Yes	no	no	Yes	no	Yes	Yes	token gifts
2023-04-10 09:54:38	العربية	31-50	Female	Saudi	Married	Bachelor's degree	Civil	B	AB-	I don't know	I don't know	2 months	no	Yes	I don't know	no	agree	I don't know	agree	agree	no						no	no	no	no	Yes	no	no	no	Yes	Yes	Others
2023-04-10 10:14:16	العربية	31-50	Female	Saudi	Married	Bachelor's degree	Civil	O	O-	I don't know	I don't know	3 months	no	no	Yes	I don't know	I don't know	agree	Strongly agree	agree	no						no	no	no	no	Yes	no	no	no	no	Yes	Others
2023-04-10 10:14:44	العربية	21-30	male	Saudi	Married	Bachelor's degree	Civil	O	O-	18 years old	50kg	3 months	Yes	no	Yes	Yes	agree	agree	agree	Strongly agree	no						Yes	no	no	no	no	no	no	no	Yes	Yes	token gifts, Others
2023-04-10 10:41:28	العربية	31-50	male	Saudi	Married	High School	Civil	O	O-	I don't know	I don't know	3 months	Yes	no	I don't know	Yes	I don't know	I don't know	I don't know	agree	Yes	2-5 times	Voluntary	Positive	Yes	Yes	no	no	no	no	no	no	no	no	Yes	Yes	Others
2023-04-10 10:42:06	العربية	31-50	Female	Saudi	Single	Bachelor's degree	Civil	B	B-	I don't know	I don't know	2 months	no	no	I don't know	Yes	Strongly agree	Strongly agree	Strongly agree	Strongly agree	no						no	no	no	no	Yes	no	Yes	no	Yes	Yes	paying money, token gifts, Others
2023-04-10 10:51:00	العربية	51-60	Female	non-Saudi	Married	High School	Unemployed	A	O-	18 years old	I don't know	I don't know	Yes	no	no	Yes	Strongly disagree	Disagree	Strongly disagree	Strongly agree	no						Yes	no	no	no	no	no	no	no	Yes	no	Others
2023-04-10 10:52:31	العربية	18-20	Female	Saudi	Single	Bachelor's degree	Student	O	B-	18 years old	50kg	2 months	Yes	no	no	Yes	Strongly disagree	Disagree	agree	agree	no						no	no	no	no	Yes	no	no	Yes	Yes	Yes	token gifts
2023-04-10 10:55:19	العربية	51-60	Female	Saudi	Married	Bachelor's degree	Civil	A	AB-	18 years old	50kg	3 months	Yes	no	I don't know	Yes	Strongly agree	Strongly agree	Strongly agree	Strongly agree	no						no	no	no	Yes	no	no	no	Yes	Yes	Yes	paying money
2023-04-10 10:56:15	العربية	31-50	Female	Saudi	Married	Bachelor's degree	Civil	O	AB-	18 years old	70kg	I don't know	Yes	no	Yes	I don't know	agree	agree	agree	agree	no						no	no	no	Yes	no	no	no	no	Yes	Yes	paying money
2023-04-10 10:58:58	العربية	31-50	Female	Saudi	Married	Bachelor's degree	Civil	A	AB-	18 years old	70kg	4 months	no	Yes	no	I don't know	agree	Disagree	agree	Strongly agree	no						Yes	no	no	no	no	no	no	no	no	Yes	token gifts
2023-04-10 11:16:53	العربية	31-50	Female	Saudi	Married	Bachelor's degree	Civil	O	O-	I don't know	30kg	2 months	Yes	no	no	Yes	Disagree	agree	agree	agree	Yes	once	Others	Positive	Yes	Yes	no	no	no	no	no	no	no	no	Yes	no	token gifts
2023-04-10 11:22:17	العربية	31-50	Female	Saudi	Married	Bachelor's degree	Civil	A	O-	I don't know	30kg	I don't know	Yes	Yes	I don't know	Yes	Strongly disagree	agree	agree	agree	no						no	no	no	no	Yes	no	no	no	Yes	Yes	paying money
2023-04-10 11:38:01	العربية	51-60	Female	Saudi	Married	Higher Degree (Master, PhD, Others)	Retired	B	AB-	18 years old	50kg	2 months	Yes	no	I don't know	Yes	Strongly agree	Strongly agree	Strongly agree	Strongly agree	no						no	Yes	no	no	no	no	no	Yes	Yes	Yes	paying money
2023-04-10 11:49:43	العربية	31-50	Female	Saudi	Single	Bachelor's degree	Civil	AB	B-	I don't know	I don't know	I don't know	Yes	I don't know	I don't know	Yes	I don't know	agree	agree	agree	no						no	no	no	no	no	no	Yes	Yes	Yes	Yes	Others
2023-04-10 12:33:43	العربية	31-50	male	Saudi	Married	Bachelor's degree	Civil	B	AB-	18 years old	70kg	4 months	no	Yes	no	Yes	Disagree	agree	agree	agree	Yes	Several times	Voluntary	Positive	Yes	Yes	no	no	no	no	no	no	no	no	Yes	Yes	token gifts
2023-04-10 12:56:57	العربية	31-50	Female	Saudi	Married	High School	Civil	O	O-	I don't know	I don't know	I don't know	Yes	I don't know	I don't know	Yes	Strongly disagree	I don't know	I don't know	agree	no						no	no	no	Yes	no	no	no	Yes	no	no	Others
2023-04-10 13:11:13	العربية	31-50	Female	Saudi	Married	Bachelor's degree	Civil	A	A-	18 years old	50kg	4 months	Yes	Yes	Yes	Yes	agree	agree	agree	agree	no						no	no	no	no	Yes	no	no	no	no	Yes	Others
2023-04-10 13:54:22	العربية	31-50	Female	Saudi	Married	High School	Civil	O	O-	I don't know	50kg	2 months	Yes	Yes	Yes	Yes	Strongly agree	Strongly agree	Strongly agree	Strongly agree	no						Yes	no	no	no	no	no	no	Yes	Yes	Yes	Others
2023-04-10 13:57:40	العربية	51-60	Female	Saudi	Married	Bachelor's degree	Retired	O	O-	I don't know	50kg	3 months	Yes	Yes	I don't know	Yes	agree	Strongly agree	Strongly agree	Strongly agree	Yes	once	Voluntary	Positive	Yes	Yes	no	no	no	no	no	no	no	Yes	Yes	Yes	Others
2023-04-10 13:58:39	العربية	31-50	Female	Saudi	Married	Bachelor's degree	Private	O	AB-	18 years old	30kg	3 months	Yes	Yes	no	I don't know	agree	agree	agree	agree	no						Yes	no	no	no	no	no	no	Yes	Yes	Yes	paying money
2023-04-10 14:01:45	العربية	21-30	Female	Saudi	Single	Bachelor's degree	Student	A	O-	I don't know	50kg	I don't know	no	I don't know	Yes	I don't know	Disagree	I don't know	I don't know	agree	no						Yes	no	no	no	no	no	no	no	Yes	Yes	paying money, token gifts, Others
2023-04-10 14:02:26	العربية	51-60	Female	Saudi	Married	Bachelor's degree	Civil	A	O-	18 years old	70kg	2 months	Yes	I don't know	I don't know	Yes	I don't know	agree	agree	agree	no						Yes	no	no	no	no	no	no	Yes	Yes	Yes	Others
2023-04-10 14:06:41	العربية	31-50	Female	Saudi	Married	Bachelor's degree	Civil	O	O-	18 years old	50kg	2 months	Yes	I don't know	Yes	I don't know	agree	Strongly agree	agree	Strongly agree	no						no	no	no	no	Yes	no	no	no	Yes	Yes	Others
2023-04-10 14:14:16	العربية	18-20	Female	Saudi	Single	Bachelor's degree	Student	O	AB-	18 years old	I don't know	3 months	Yes	no	I don't know	I don't know	Strongly agree	Disagree	agree	agree	no						no	no	Yes	no	no	no	no	Yes	no	Yes	Others
2023-04-10 14:39:59	العربية	31-50	Female	Saudi	Married	Bachelor's degree	Civil	O	A-	18 years old	50kg	4 months	Yes	no	no	Yes	Disagree	Disagree	agree	agree	no						Yes	no	no	no	no	no	no	Yes	Yes	Yes	paying money
2023-04-10 14:56:48	العربية	31-50	Female	Saudi	Single	Bachelor's degree	Civil	O	O-	18 years old	30kg	I don't know	Yes	no	no	Yes	agree	I don't know	I don't know	agree	no						Yes	no	no	no	no	no	no	Yes	Yes	no	Others
2023-04-10 15:36:27	العربية	31-50	Female	Saudi	Married	Bachelor's degree	Civil	A	O-	18 years old	50kg	3 months	no	no	no	Yes	agree	agree	agree	agree	no						Yes	no	no	no	no	no	no	no	Yes	Yes	paying money
2023-04-10 16:17:18	العربية	31-50	Female	Saudi	Married	Bachelor's degree	Civil	O	O-	18 years old	50kg	4 months	no	Yes	no	no	I don't know	agree	agree	I don't know	no						Yes	no	no	no	no	no	no	Yes	Yes	Yes	token gifts
2023-04-10 16:29:35	العربية	21-30	Female	Saudi	Single	Higher Degree (Master, PhD, Others)	Student	O	O-	I don't know	I don't know	I don't know	no	Yes	I don't know	I don't know	agree	Disagree	Disagree	agree	no						Yes	no	no	no	no	no	no	no	no	Yes	Others
2023-04-10 17:37:51	العربية	31-50	Female	Saudi	Single	High School	Private	O	O-	I don't know	I don't know	I don't know	no	I don't know	I don't know	I don't know	agree	agree	agree	agree	no						no	no	no	no	Yes	no	no	no	Yes	Yes	paying money
2023-04-10 17:58:59	العربية	18-20	Female	Saudi	Single	High School	Unemployed	A	AB-	I don't know	50kg	3 months	Yes	no	no	Yes	Disagree	I don't know	agree	agree	no						no	no	Yes	Yes	no	no	no	Yes	Yes	Yes	paying money
2023-04-10 18:08:28	العربية	31-50	Female	Saudi	Married	High School	Civil	O	AB-	I don't know	I don't know	I don't know	Yes	I don't know	Yes	I don't know	I don't know	Disagree	agree	I don't know	no						no	no	no	no	Yes	no	no	Yes	Yes	Yes	Others
2023-04-10 18:23:57	العربية	18-20	Female	Saudi	Single	Bachelor's degree	Student	O	O-	I don't know	I don't know	I don't know	Yes	no	I don't know	I don't know	agree	Disagree	I don't know	agree	no						no	no	Yes	no	no	no	no	Yes	Yes	Yes	paying money
2023-04-10 19:01:56	العربية	18-20	Female	non-Saudi	Single	High School	Student	AB	O-	16 years old	50kg	2 months	Yes	no	no	I don't know	Strongly disagree	Disagree	Disagree	I don't know	Yes	Several times	both of them	Positive	Yes	Yes	no	no	no	no	no	no	no	no	Yes	Yes	paying money, token gifts, Others
2023-04-10 19:03:40	العربية	18-20	Female	Saudi	Single	Bachelor's degree	Student	A	O-	I don't know	50kg	I don't know	Yes	no	no	Yes	Disagree	agree	I don't know	agree	no						no	no	Yes	no	no	no	no	Yes	Yes	Yes	token gifts
2023-04-10 19:03:48	العربية	31-50	Female	Saudi	Married	High School	Unemployed	O	O-	I don't know	50kg	4 months	no	I don't know	I don't know	Yes	Strongly agree	agree	Strongly agree	agree	no						no	no	no	no	Yes	no	no	Yes	Yes	Yes	paying money
2023-04-10 19:09:22	العربية	31-50	Female	Saudi	Married	Bachelor's degree	Unemployed	O	O-	18 years old	70kg	2 months	Yes	I don't know	Yes	I don't know	agree	agree	agree	agree	no						no	no	no	no	no	no	Yes	no	Yes	Yes	Others
2023-04-10 19:19:20	العربية	18-20	Female	non-Saudi	Single	Below high school	Student	A	A-	I don't know	I don't know	I don't know	Yes	no	no	Yes	agree	agree	Disagree	agree	no						no	no	Yes	no	Yes	no	Yes	Yes	Yes	Yes	Others
2023-04-10 19:32:13	العربية	31-50	Female	Saudi	Married	Bachelor's degree	Civil	O	O-	I don't know	50kg	3 months	no	Yes	Yes	I don't know	I don't know	I don't know	agree	Strongly agree	no						no	no	no	Yes	Yes	no	Yes	no	Yes	Yes	paying money, token gifts, Others
2023-04-10 19:41:03	العربية	21-30	Female	Saudi	Married	Bachelor's degree	Unemployed	A	A-	18 years old	50kg	3 months	Yes	Yes	Yes	Yes	Strongly agree	Strongly agree	Strongly agree	Strongly agree	no						no	no	no	no	Yes	no	no	Yes	Yes	Yes	Others
2023-04-10 19:54:20	العربية	51-60	Female	Saudi	Married	High School	Civil	O	O-	I don't know	I don't know	3 months	Yes	I don't know	I don't know	Yes	agree	agree	Strongly agree	Strongly agree	no						Yes	no	no	no	no	no	no	Yes	Yes	Yes	Others
2023-04-10 20:01:05	العربية	31-50	Female	Saudi	Married	High School	Civil	A	B-	18 years old	70kg	3 months	Yes	Yes	no	Yes	Strongly agree	Strongly agree	Strongly agree	Strongly agree	no						Yes	no	no	no	no	no	no	Yes	Yes	Yes	Others
2023-04-10 20:14:24	العربية	31-50	Female	Saudi	Married	Bachelor's degree	Civil	A	A-	I don't know	50kg	2 months	no	Yes	no	Yes	agree	Strongly agree	agree	Strongly agree	no						no	no	no	no	Yes	no	no	Yes	Yes	Yes	token gifts, Others
2023-04-10 20:24:53	العربية	31-50	Female	Saudi	Married	Bachelor's degree	Unemployed	A	A-	I don't know	I don't know	I don't know	no	Yes	Yes	Yes	Strongly agree	Strongly agree	Strongly agree	Strongly agree	no						no	no	Yes	no	no	no	no	Yes	Yes	Yes	paying money
2023-04-10 20:31:20	العربية	31-50	Female	Saudi	Married	Bachelor's degree	Civil	A	O-	I don't know	50kg	3 months	Yes	Yes	Yes	Yes	I don't know	Disagree	agree	agree	no						Yes	no	no	no	no	no	no	Yes	Yes	Yes	Others
2023-04-10 20:38:57	العربية	21-30	Female	Saudi	Single	Bachelor's degree	Student	B	O-	18 years old	50kg	3 months	Yes	no	Yes	I don't know	Disagree	agree	agree	Strongly agree	Yes	2-5 times	both of them	Positive	Yes	Yes	no	no	no	no	no	no	no	no	Yes	no	Others
2023-04-10 21:34:21	العربية	31-50	Female	Saudi	Married	Bachelor's degree	Civil	A	AB-	I don't know	50kg	2 months	no	no	I don't know	Yes	agree	agree	agree	agree	no						no	no	no	Yes	no	no	Yes	no	Yes	Yes	Others
2023-04-10 22:25:36	العربية	21-30	Female	Saudi	Single	Bachelor's degree	Private	A	A-	18 years old	50kg	3 months	no	Yes	no	Yes	Strongly disagree	Strongly disagree	Strongly agree	agree	no						Yes	no	no	no	no	no	no	no	Yes	Yes	Others
2023-04-10 23:19:06	العربية	21-30	Female	Saudi	Single	Higher Degree (Master, PhD, Others)	Student	A	O-	18 years old	50kg	2 months	Yes	no	no	Yes	I don't know	I don't know	agree	Strongly agree	Yes	once	Voluntary	Positive	Yes	Yes	no	no	no	no	no	no	no	no	no	Yes	token gifts
2023-04-10 23:23:19	العربية	31-50	male	Saudi	Married	Bachelor's degree	Civil	O	O-	I don't know	I don't know	2 months	no	I don't know	no	Yes	Strongly agree	I don't know	I don't know	Strongly agree	no						no	no	no	Yes	no	no	no	no	Yes	Yes	Others
2023-04-10 23:41:11	العربية	21-30	male	non-Saudi	Single	Bachelor's degree	Student	B	O-	I don't know	I don't know	3 months	Yes	no	no	Yes	Strongly agree	Strongly agree	Strongly agree	Strongly agree	Yes	once	Voluntary	Positive	Yes	Yes	no	no	no	no	no	no	no	Yes	Yes	Yes	token gifts
2023-04-10 23:57:13	العربية	31-50	Female	non-Saudi	Married	Below high school	Civil	B	A-	18 years old	70kg	3 months	no	I don't know	I don't know	no	I don't know	I don't know	Disagree	I don't know	no						no	no	no	no	Yes	no	no	no	no	no	token gifts
2023-04-11 00:22:51	العربية	21-30	Female	non-Saudi	Single	Bachelor's degree	Unemployed	A	O-	18 years old	70kg	I don't know	no	no	I don't know	I don't know	Strongly disagree	I don't know	agree	Strongly agree	no						Yes	no	no	no	no	no	no	no	Yes	Yes	token gifts
2023-04-11 01:49:28	العربية	51-60	Female	Saudi	Married	Higher Degree (Master, PhD, Others)	Retired	AB	O-	15 years old	I don't know	3 months	Yes	Yes	I don't know	Yes	agree	agree	agree	agree	no						no	no	no	no	Yes	no	no	no	Yes	Yes	token gifts
2023-04-11 02:21:14	العربية	21-30	Female	Saudi	Single	Bachelor's degree	Unemployed	O	O-	18 years old	50kg	2 months	Yes	Yes	no	Yes	agree	Disagree	Disagree	agree	no						Yes	no	no	no	no	no	no	Yes	Yes	Yes	token gifts
2023-04-11 05:51:28	العربية	31-50	male	Saudi	Single	Higher Degree (Master, PhD, Others)	Private	A	O-	I don't know	I don't know	I don't know	Yes	no	no	Yes	agree	Disagree	Disagree	agree	Yes	2-5 times	Voluntary	Positive	Yes	Yes	no	no	no	no	no	no	no	no	Yes	Yes	token gifts
2023-04-11 07:29:06	العربية	21-30	Female	Saudi	Single	Bachelor's degree	Student	O	O-	18 years old	50kg	2 months	Yes	I don't know	I don't know	Yes	I don't know	Disagree	Strongly agree	Strongly agree	no						Yes	no	no	no	no	no	no	Yes	Yes	Yes	paying money
2023-04-11 08:15:39	العربية	31-50	male	Saudi	Single	Bachelor's degree	Civil	O	O-	I don't know	I don't know	I don't know	Yes	no	no	Yes	Disagree	agree	agree	agree	Yes	2-5 times	Voluntary	Positive	Yes	Yes	no	no	no	no	no	no	no	no	Yes	Yes	token gifts, Others
2023-04-11 09:22:29	العربية	21-30	Female	Saudi	Single	Higher Degree (Master, PhD, Others)	Unemployed	B	O-	I don't know	50kg	I don't know	Yes	Yes	no	Yes	agree	agree	agree	Strongly agree	no						Yes	no	no	no	no	no	no	Yes	Yes	Yes	token gifts, Others
2023-04-11 10:28:50	العربية	31-50	male	Saudi	Married	Higher Degree (Master, PhD, Others)	Civil	O	AB-	I don't know	I don't know	4 months	no	Yes	I don't know	Yes	Disagree	agree	agree	Strongly agree	Yes	once	For relatives and friends needs	Positive	Yes	Yes	no	no	no	no	no	no	no	no	Yes	Yes	Others
2023-04-11 11:48:14	العربية	31-50	male	Saudi	Married	High School	Private	O	O-	I don't know	I don't know	I don't know	Yes	I don't know	I don't know	I don't know	Strongly agree	I don't know	I don't know	agree	Yes	2-5 times	Voluntary	Positive	Yes	Yes	no	no	no	no	no	no	no	Yes	Yes	Yes	paying money, token gifts
2023-04-11 11:49:49	العربية	21-30	male	Saudi	Single	Bachelor's degree	Private	A	A-	I don't know	70kg	I don't know	Yes	no	no	Yes	Strongly agree	Strongly disagree	Strongly disagree	Strongly agree	Yes	2-5 times	both of them	Positive	Yes	Yes	no	no	no	no	no	no	no	Yes	Yes	Yes	token gifts, Others
2023-04-11 11:53:51	العربية	21-30	male	Saudi	Single	Bachelor's degree	Private	A	O-	I don't know	70kg	I don't know	Yes	no	no	Yes	agree	Strongly agree	I don't know	Strongly agree	Yes	2-5 times	To save lives	Positive	Yes	Yes	no	no	no	no	no	no	no	no	Yes	Yes	Others
2023-04-11 12:15:55	العربية	21-30	male	Saudi	Single	High School	Private	O	O-	18 years old	50kg	3 months	Yes	no	Yes	Yes	agree	Disagree	agree	Strongly agree	Yes	2-5 times	Voluntary	Positive	Yes	Yes	no	no	no	no	no	no	no	no	Yes	Yes	paying money, token gifts
2023-04-11 12:48:39	العربية	21-30	Female	Saudi	Married	Bachelor's degree	Private	A	O-	I don't know	50kg	4 months	Yes	no	Yes	Yes	Strongly disagree	Disagree	Disagree	agree	no						no	Yes	no	no	no	no	no	Yes	Yes	Yes	Others
2023-04-11 14:00:31	العربية	21-30	male	Saudi	Married	High School	Private	O	O-	18 years old	70kg	4 months	Yes	no	no	Yes	Disagree	Strongly agree	Strongly agree	Strongly agree	Yes	Every year	Voluntary	Positive	Yes	Yes	no	no	no	no	no	no	no	Yes	Yes	Yes	token gifts, Others
2023-04-11 14:01:54	العربية	21-30	male	Saudi	Single	Bachelor's degree	Private	B	AB-	I don't know	I don't know	I don't know	Yes	I don't know	I don't know	I don't know	I don't know	Strongly agree	Strongly agree	Strongly agree	no						no	Yes	Yes	no	no	no	no	no	Yes	Yes	token gifts, Others
2023-04-11 14:15:26	العربية	21-30	male	Saudi	Single	Bachelor's degree	Private	A	A-	15 years old	70kg	2 months	Yes	Yes	no	Yes	Disagree	agree	agree	Strongly agree	no						no	no	no	Yes	no	no	no	Yes	Yes	Yes	paying money, token gifts, Others
2023-04-11 14:38:53	العربية	21-30	male	Saudi	Single	Bachelor's degree	Private	O	O-	18 years old	I don't know	I don't know	Yes	no	Yes	I don't know	agree	Disagree	Strongly agree	agree	Yes	2-5 times	Voluntary	Positive	Yes	Yes	no	no	no	no	no	no	no	no	Yes	no	token gifts
2023-04-11 14:41:37	العربية	21-30	male	Saudi	Single	High School	Private	O	O-	18 years old	I don't know	I don't know	Yes	no	no	Yes	Strongly agree	Strongly agree	Strongly agree	Strongly agree	Yes	2-5 times	Voluntary	Positive	Yes	Yes	no	no	no	no	no	no	no	Yes	Yes	Yes	paying money, token gifts, Others
2023-04-11 17:01:37	العربية	31-50	male	Saudi	Married	Higher Degree (Master, PhD, Others)	Civil	A	A-	I don't know	70kg	I don't know	no	I don't know	I don't know	I don't know	Strongly disagree	Strongly agree	Strongly agree	Strongly agree	no						no	no	no	no	Yes	no	no	no	Yes	Yes	paying money
2023-04-11 17:06:15	العربية	31-50	male	Saudi	Married	High School	Private	O	A-	I don't know	I don't know	I don't know	Yes	I don't know	I don't know	Yes	Strongly agree	agree	I don't know	agree	no						no	no	Yes	Yes	no	no	no	Yes	Yes	Yes	token gifts
2023-04-11 17:22:09	العربية	31-50	male	Saudi	Married	Higher Degree (Master, PhD, Others)	Civil	A	O-	18 years old	50kg	3 months	Yes	no	no	Yes	Strongly agree	Strongly agree	Strongly agree	Strongly agree	Yes	Every year	both of them	Positive	Yes	Yes	no	no	no	no	no	no	no	Yes	Yes	Yes	token gifts
2023-04-11 17:57:12	العربية	21-30	Female	Saudi	Married	Higher Degree (Master, PhD, Others)	Unemployed	O	O-	I don't know	50kg	2 months	no	no	I don't know	I don't know	Disagree	Strongly agree	Strongly agree	Strongly agree	no						no	no	Yes	Yes	Yes	no	Yes	no	Yes	Yes	paying money, token gifts, Others
2023-04-11 19:04:48	العربية	21-30	Female	Saudi	Married	Bachelor's degree	Unemployed	AB	O-	I don't know	I don't know	I don't know	no	Yes	no	I don't know	I don't know	Strongly agree	Strongly agree	agree	no						Yes	no	no	Yes	Yes	no	Yes	no	Yes	Yes	paying money
2023-04-11 19:55:33	العربية	21-30	Female	non-Saudi	Single	Higher Degree (Master, PhD, Others)	Private	B	O-	15 years old	50kg	I don't know	Yes	Yes	Yes	Yes	agree	agree	Disagree	Disagree	no						no	no	no	no	no	no	Yes	Yes	Yes	Yes	Others
2023-04-11 19:57:19	العربية	18-20	male	Saudi	Single	High School	Student	A	A-	I don't know	50kg	I don't know	Yes	no	no	Yes	Strongly disagree	Disagree	I don't know	I don't know	no						Yes	no	no	no	Yes	no	no	no	Yes	Yes	token gifts
2023-04-11 20:02:20	العربية	21-30	Female	Saudi	Single	Bachelor's degree	Student	O	O-	18 years old	50kg	2 months	Yes	no	I don't know	Yes	agree	agree	Strongly agree	Strongly agree	Yes	2-5 times	Voluntary	Positive	Yes	Yes	no	no	no	no	no	no	no	Yes	Yes	Yes	Others
2023-04-11 20:37:22	العربية	31-50	Female	Saudi	Single	High School	Unemployed	A	O-	I don't know	50kg	3 months	no	Yes	Yes	I don't know	agree	Strongly agree	Strongly agree	Strongly agree	no						Yes	no	no	no	no	no	no	no	Yes	Yes	paying money
2023-04-11 20:48:28	العربية	31-50	Female	Saudi	Married	High School	Unemployed	O	O-	18 years old	I don't know	I don't know	Yes	Yes	I don't know	Yes	agree	agree	agree	agree	no						Yes	no	no	no	no	no	no	no	Yes	no	token gifts
2023-04-11 21:27:21	العربية	18-20	Female	Saudi	Single	High School	Student	A	O-	18 years old	50kg	I don't know	no	no	I don't know	I don't know	agree	Disagree	Disagree	Strongly agree	no						no	no	no	Yes	no	no	Yes	no	Yes	no	token gifts, Others
2023-04-11 23:18:49	العربية	31-50	male	Saudi	Married	Bachelor's degree	Civil	A	O-	18 years old	50kg	2 months	Yes	Yes	Yes	Yes	Disagree	agree	Strongly agree	Strongly agree	Yes	Several times	Voluntary	Positive	Yes	Yes	no	no	no	no	no	no	no	no	Yes	Yes	paying money, token gifts, Others
2023-04-12 00:10:22	العربية	21-30	male	non-Saudi	Married	Bachelor's degree	Unemployed	B	O-	18 years old	50kg	3 months	Yes	no	Yes	Yes	agree	agree	Strongly disagree	Disagree	Yes	once	Voluntary	Positive	Yes	Yes	no	no	no	no	no	no	no	Yes	Yes	Yes	Others
2023-04-12 02:45:56	العربية	31-50	male	Saudi	Married	Bachelor's degree	Private	B	AB-	I don't know	70kg	4 months	no	no	no	no	agree	agree	agree	agree	Yes	2-5 times	For relatives and friends needs	Positive	Yes	Yes	no	no	no	no	no	no	no	no	Yes	Yes	paying money
2023-04-12 05:05:21	العربية	31-50	male	Saudi	Married	Higher Degree (Master, PhD, Others)	Civil	B	O-	18 years old	50kg	2 months	Yes	no	no	Yes	Disagree	agree	agree	agree	Yes	Several times	both of them	Positive	Yes	Yes	no	no	no	no	no	no	no	no	Yes	Yes	token gifts
2023-04-12 05:15:58	العربية	18-20	Female	Saudi	Single	High School	Student	B	O-	18 years old	50kg	3 months	no	no	I don't know	I don't know	agree	agree	Strongly agree	Strongly agree	no						no	no	Yes	no	no	no	no	no	Yes	Yes	paying money, token gifts
2023-04-12 05:44:20	العربية	21-30	Female	Saudi	Single	Bachelor's degree	Unemployed	O	O-	15 years old	I don't know	3 months	Yes	Yes	I don't know	Yes	agree	I don't know	agree	agree	no						no	Yes	Yes	no	Yes	no	no	Yes	Yes	Yes	token gifts, Others
2023-04-12 06:18:24	العربية	21-30	Female	Saudi	Single	Bachelor's degree	Unemployed	B	O-	18 years old	50kg	3 months	Yes	no	Yes	Yes	I don't know	I don't know	agree	Strongly agree	no						Yes	Yes	Yes	no	no	no	no	Yes	Yes	Yes	Others
2023-04-12 11:49:57	العربية	21-30	Female	non-Saudi	Single	Bachelor's degree	Unemployed	A	O-	18 years old	50kg	3 months	no	Yes	Yes	Yes	Strongly disagree	Strongly agree	Strongly agree	Strongly agree	no						Yes	no	no	no	no	no	no	Yes	Yes	Yes	token gifts
2023-04-12 12:11:19	العربية	21-30	Female	Saudi	Single	High School	Unemployed	B	B-	I don't know	I don't know	I don't know	no	I don't know	I don't know	I don't know	I don't know	I don't know	I don't know	I don't know	no						no	no	no	Yes	no	no	no	Yes	Yes	Yes	paying money
2023-04-12 12:16:13	العربية	31-50	Female	Saudi	Married	Higher Degree (Master, PhD, Others)	Student	A	A-	18 years old	70kg	I don't know	no	I don't know	I don't know	I don't know	I don't know	I don't know	I don't know	agree	no						Yes	no	no	no	no	no	no	no	Yes	Yes	Others
2023-04-12 13:45:14	العربية	31-50	Female	Saudi	Married	Bachelor's degree	Civil	AB	O-	18 years old	50kg	3 months	Yes	no	no	Yes	Strongly agree	Strongly agree	Strongly agree	Strongly agree	no						Yes	no	no	no	no	no	no	no	Yes	Yes	Others
2023-04-12 14:50:50	العربية	18-20	Female	Saudi	Single	High School	Student	O	O-	17 years old	50kg	2 months	no	no	no	I don't know	agree	agree	agree	agree	no						Yes	no	Yes	no	no	no	Yes	no	no	Yes	Others
2023-04-12 19:28:09	العربية	21-30	Female	Saudi	Single	Bachelor's degree	Student	A	A-	I don't know	I don't know	I don't know	Yes	I don't know	I don't know	no	Strongly disagree	I don't know	agree	agree	no						no	no	no	Yes	no	no	no	no	Yes	Yes	token gifts
2023-04-12 19:28:36	العربية	21-30	Female	Saudi	Single	Bachelor's degree	Student	A	A-	16 years old	I don't know	2 months	Yes	no	no	Yes	agree	Disagree	Disagree	agree	Yes	2-5 times	Voluntary	Positive	Yes	Yes	no	no	no	no	no	no	no	Yes	Yes	Yes	token gifts
2023-04-12 19:34:39	العربية	21-30	Female	Saudi	Married	Bachelor's degree	Student	O	AB-	I don't know	50kg	4 months	Yes	no	no	I don't know	agree	I don't know	agree	agree	no						no	no	no	Yes	no	no	no	Yes	Yes	Yes	paying money, token gifts
2023-04-12 19:35:09	العربية	21-30	Female	Saudi	Single	Bachelor's degree	Student	A	O-	18 years old	50kg	2 months	Yes	no	no	Yes	agree	Disagree	Disagree	agree	no						no	no	no	no	Yes	no	no	Yes	Yes	Yes	paying money
2023-04-12 19:39:33	العربية	21-30	Female	Saudi	Married	Bachelor's degree	Unemployed	O	O-	I don't know	30kg	2 months	Yes	no	no	Yes	agree	Disagree	agree	agree	no						no	no	no	Yes	no	no	no	Yes	Yes	Yes	paying money
2023-04-12 19:50:23	العربية	21-30	Female	Saudi	Married	Bachelor's degree	Student	A	O-	I don't know	70kg	2 months	Yes	no	I don't know	Yes	I don't know	Strongly agree	Strongly agree	Strongly agree	no						no	no	no	no	Yes	no	no	Yes	Yes	Yes	token gifts
2023-04-12 19:55:05	العربية	21-30	Female	Saudi	Married	High School	Unemployed	O	O-	18 years old	30kg	2 months	Yes	no	no	Yes	Strongly agree	Disagree	Disagree	Strongly agree	no						Yes	no	no	no	no	no	no	no	Yes	Yes	paying money
2023-04-12 19:59:06	العربية	21-30	Female	Saudi	Single	High School	Private	A	AB-	I don't know	I don't know	I don't know	Yes	no	no	Yes	Strongly agree	I don't know	I don't know	Strongly agree	no						Yes	no	no	no	no	no	no	Yes	Yes	Yes	Others
2023-04-12 21:08:57	العربية	18-20	Female	Saudi	Single	Bachelor's degree	Student	O	O-	18 years old	50kg	3 months	Yes	I don't know	I don't know	Yes	I don't know	I don't know	I don't know	agree	no						Yes	no	no	Yes	no	no	no	Yes	Yes	Yes	Others
2023-04-12 21:13:34	العربية	21-30	Female	Saudi	Married	Bachelor's degree	Unemployed	O	O-	18 years old	50kg	I don't know	no	I don't know	I don't know	I don't know	I don't know	Disagree	agree	agree	no						no	no	Yes	no	no	no	no	no	Yes	Yes	token gifts
2023-04-12 21:15:27	العربية	31-50	Female	Saudi	Married	Bachelor's degree	Private	A	A-	I don't know	I don't know	I don't know	no	I don't know	I don't know	I don't know	Disagree	agree	agree	agree	no						no	no	no	Yes	no	no	no	no	no	no	paying money
2023-04-12 21:47:55	العربية	31-50	Female	Saudi	Married	Bachelor's degree	Civil	O	O-	18 years old	50kg	3 months	no	no	Yes	Yes	Disagree	agree	agree	agree	no						Yes	no	no	no	no	no	no	Yes	Yes	Yes	token gifts
2023-04-12 22:19:03	العربية	18-20	Female	Saudi	Single	High School	Student	B	B-	I don't know	70kg	3 months	Yes	I don't know	Yes	no	Strongly agree	Strongly agree	I don't know	Disagree	Yes	once	both of them	Positive	no	Yes	no	no	no	no	no	no	no	Yes	Yes	Yes	paying money, token gifts
2023-04-12 22:19:31	العربية	18-20	Female	Saudi	Single	High School	Student	AB	AB-	18 years old	50kg	3 months	Yes	Yes	Yes	Yes	Strongly agree	Strongly agree	Disagree	Strongly agree	no						Yes	no	no	no	no	no	no	no	Yes	Yes	paying money
2023-04-12 22:24:36	العربية	31-50	Female	Saudi	Married	Bachelor's degree	Unemployed	O	O-	I don't know	I don't know	2 months	Yes	no	I don't know	Yes	agree	agree	Disagree	agree	no						no	no	no	no	no	no	Yes	no	Yes	no	Others
2023-04-13 02:01:21	العربية	21-30	Female	non-Saudi	Married	Bachelor's degree	Private	O	O-	18 years old	50kg	I don't know	no	no	I don't know	Yes	agree	I don't know	Strongly agree	Strongly agree	no						no	no	no	no	Yes	no	no	Yes	Yes	Yes	Others
2023-04-13 02:16:48	العربية	21-30	Female	Saudi	Single	Bachelor's degree	Unemployed	O	O-	18 years old	50kg	2 months	Yes	no	no	Yes	agree	I don't know	agree	I don't know	no						Yes	no	no	no	no	no	no	no	Yes	Yes	token gifts, Others
2023-04-13 02:25:15	العربية	31-50	Female	Saudi	Single	Higher Degree (Master, PhD, Others)	Civil	O	O-	18 years old	I don't know	I don't know	Yes	no	I don't know	I don't know	Strongly disagree	Disagree	Disagree	agree	no						no	no	no	no	no	Yes	no	Yes	Yes	Yes	paying money
2023-04-13 03:44:24	العربية	21-30	male	Saudi	Single	Bachelor's degree	Civil	A	O-	18 years old	50kg	4 months	no	no	Yes	Yes	agree	Disagree	Disagree	agree	Yes	2-5 times	Voluntary	Positive	Yes	Yes	no	no	no	no	no	no	no	Yes	Yes	Yes	paying money, token gifts
2023-04-13 03:45:56	العربية	21-30	Female	Saudi	Single	High School	Private	O	O-	18 years old	50kg	2 months	Yes	I don't know	Yes	Yes	Strongly agree	Strongly agree	Strongly agree	Strongly agree	no						no	no	no	no	Yes	no	no	no	Yes	Yes	paying money
2023-04-13 04:19:40	العربية	31-50	Female	Saudi	Married	Higher Degree (Master, PhD, Others)	Civil	O	O-	I don't know	50kg	I don't know	Yes	no	I don't know	Yes	agree	agree	Strongly agree	Strongly agree	no						Yes	no	no	no	no	no	no	Yes	Yes	Yes	paying money, token gifts, Others
2023-04-13 04:28:33	العربية	31-50	Female	Saudi	Single	Higher Degree (Master, PhD, Others)	Unemployed	A	O-	16 years old	I don't know	3 months	Yes	Yes	no	Yes	Strongly agree	Strongly agree	Strongly agree	Strongly agree	Yes	once	For relatives and friends needs	Positive	Yes	Yes	no	no	no	no	no	no	no	Yes	Yes	Yes	paying money
2023-04-13 04:41:30	العربية	31-50	male	Saudi	Married	Higher Degree (Master, PhD, Others)	Military sector	A	AB-	18 years old	50kg	2 months	Yes	no	no	Yes	Strongly agree	Strongly agree	agree	agree	Yes	Several times	both of them	Positive	Yes	Yes	no	no	no	no	no	no	no	no	Yes	Yes	paying money
2023-04-13 06:38:48	العربية	31-50	Female	Saudi	Married	Bachelor's degree	Unemployed	A	A-	I don't know	I don't know	I don't know	no	I don't know	I don't know	no	I don't know	I don't know	I don't know	I don't know	no						no	no	Yes	no	no	no	no	no	no	no	paying money
2023-04-13 09:11:41	العربية	18-20	Female	Saudi	Single	Bachelor's degree	Student	O	AB-	I don't know	I don't know	I don't know	no	Yes	no	Yes	agree	I don't know	agree	I don't know	no						Yes	no	no	no	no	no	no	Yes	Yes	Yes	paying money, token gifts
2023-04-13 11:03:36	العربية	21-30	male	Saudi	Married	Bachelor's degree	Civil	O	O-	18 years old	50kg	4 months	Yes	no	Yes	Yes	agree	Strongly agree	Strongly agree	Strongly agree	Yes	2-5 times	For relatives and friends needs	Positive	Yes	Yes	no	no	no	no	no	no	no	no	Yes	Yes	paying money
2023-04-13 11:14:19	العربية	21-30	Female	Saudi	Married	Bachelor's degree	Civil	O	O-	I don't know	I don't know	3 months	Yes	no	Yes	Yes	agree	agree	agree	agree	Yes	once	Voluntary	Positive	Yes	Yes	no	no	no	no	no	no	no	Yes	Yes	Yes	Others
2023-04-13 12:50:35	العربية	51-60	Female	non-Saudi	Married	Bachelor's degree	Civil	A	A-	I don't know	I don't know	I don't know	Yes	Yes	no	Yes	agree	I don't know	I don't know	agree	no						no	no	no	no	Yes	no	no	no	Yes	Yes	paying money
2023-04-13 13:26:14	العربية	21-30	Female	Saudi	Single	Bachelor's degree	Student	B	O-	18 years old	50kg	3 months	Yes	no	no	Yes	Strongly disagree	Strongly disagree	agree	Strongly agree	no						Yes	no	no	no	no	no	no	Yes	Yes	Yes	token gifts
2023-04-13 15:28:44	العربية	21-30	male	Saudi	Single	Bachelor's degree	Student	O	O-	15 years old	50kg	2 months	Yes	Yes	Yes	Yes	Strongly disagree	Strongly agree	Strongly agree	Strongly agree	no						no	no	no	Yes	no	no	no	no	Yes	Yes	token gifts, Others
2023-04-13 17:03:12	العربية	21-30	Female	Saudi	Single	Bachelor's degree	Student	A	A-	18 years old	30kg	3 months	Yes	no	Yes	Yes	Strongly disagree	Strongly agree	Strongly agree	Strongly agree	no						Yes	no	no	no	no	no	no	Yes	Yes	Yes	Others
2023-04-13 17:24:31	العربية	21-30	Female	Saudi	Single	Bachelor's degree	Private	A	O-	18 years old	50kg	4 months	no	I don't know	I don't know	I don't know	agree	I don't know	I don't know	agree	no						Yes	no	Yes	no	no	no	no	Yes	Yes	no	Others
2023-04-13 17:49:08	العربية	21-30	Female	Saudi	Single	Bachelor's degree	Student	O	O-	I don't know	I don't know	2 months	Yes	no	Yes	Yes	agree	Strongly disagree	Strongly disagree	Strongly agree	no						Yes	no	no	no	no	no	no	Yes	Yes	no	Others
2023-04-13 18:38:37	العربية	21-30	Female	Saudi	Single	Bachelor's degree	Civil	O	O-	16 years old	I don't know	I don't know	Yes	no	I don't know	Yes	agree	Disagree	I don't know	Strongly agree	no						Yes	no	no	no	no	no	no	Yes	Yes	no	paying money, token gifts
2023-04-13 19:03:16	العربية	21-30	Female	Saudi	Single	Higher Degree (Master, PhD, Others)	Private	A	AB-	18 years old	50kg	3 months	Yes	no	Yes	Yes	agree	Disagree	Disagree	agree	no						no	Yes	no	Yes	no	no	no	Yes	Yes	Yes	paying money, token gifts, Others
2023-04-13 19:03:18	العربية	21-30	Female	Saudi	Married	Higher Degree (Master, PhD, Others)	Student	O	O-	18 years old	I don't know	I don't know	Yes	I don't know	no	Yes	agree	Disagree	agree	agree	no						Yes	no	no	no	no	no	no	no	no	Yes	token gifts, Others
2023-04-13 19:09:22	العربية	21-30	male	Saudi	Single	Bachelor's degree	Student	O	O-	18 years old	50kg	I don't know	Yes	no	Yes	Yes	agree	I don't know	agree	Strongly agree	Yes	once	Voluntary	Positive	Yes	Yes	no	no	no	no	no	no	no	Yes	Yes	Yes	token gifts
2023-04-13 20:27:26	العربية	31-50	male	Saudi	Married	High School	Military sector	B	B-	I don't know	I don't know	I don't know	no	I don't know	I don't know	I don't know	I don't know	agree	agree	agree	no						Yes	no	no	no	no	no	no	no	no	no	paying money
2023-04-13 20:39:20	العربية	31-50	male	non-Saudi	Married	Bachelor's degree	Private	O	O-	I don't know	I don't know	I don't know	Yes	Yes	no	Yes	Strongly disagree	agree	I don't know	agree	Yes	2-5 times	both of them	Positive	Yes	Yes	no	no	no	no	no	no	no	Yes	Yes	Yes	Others
2023-04-13 21:43:14	العربية	21-30	Female	Saudi	Married	Bachelor's degree	Unemployed	A	A-	I don't know	I don't know	I don't know	no	I don't know	I don't know	I don't know	I don't know	I don't know	I don't know	I don't know	no						no	Yes	no	no	no	no	no	no	no	no	paying money
2023-04-13 22:32:13	العربية	21-30	Female	Saudi	Single	Bachelor's degree	Student	O	O-	I don't know	50kg	2 months	Yes	no	no	Yes	Disagree	Disagree	Disagree	agree	no						Yes	no	no	no	no	no	no	Yes	Yes	no	Others
2023-04-13 22:43:24	العربية	21-30	Female	Saudi	Single	Bachelor's degree	Private	O	O-	18 years old	50kg	3 months	Yes	no	I don't know	I don't know	Strongly agree	Strongly agree	Strongly agree	Strongly agree	no						Yes	no	no	no	no	no	no	no	Yes	Yes	token gifts, Others
2023-04-13 22:48:52	العربية	21-30	Female	non-Saudi	Single	Higher Degree (Master, PhD, Others)	Private	A	A-	18 years old	50kg	3 months	Yes	no	no	Yes	agree	Strongly agree	agree	Strongly agree	Yes	2-5 times	Voluntary	Positive	Yes	no	no	no	no	no	no	no	no	no	Yes	Yes	token gifts, Others
2023-04-13 22:55:20	العربية	31-50	male	Saudi	Single	Bachelor's degree	Civil	O	AB-	18 years old	50kg	3 months	Yes	no	no	Yes	agree	Strongly agree	Strongly agree	agree	Yes	2-5 times	For relatives and friends needs	Positive	Yes	Yes	no	no	no	no	no	no	no	Yes	Yes	Yes	Others
2023-04-13 23:16:59	العربية	21-30	Female	Saudi	Single	Bachelor's degree	Unemployed	O	O-	I don't know	50kg	3 months	no	Yes	I don't know	Yes	agree	I don't know	Disagree	agree	no						no	Yes	Yes	Yes	no	no	no	Yes	Yes	Yes	Others
2023-04-13 23:20:15	العربية	18-20	Female	non-Saudi	Single	Bachelor's degree	Student	O	O-	18 years old	50kg	3 months	Yes	Yes	no	Yes	Strongly agree	Disagree	agree	Disagree	no						no	no	no	no	Yes	no	no	Yes	no	Yes	paying money, token gifts, Others
2023-04-13 23:34:39	العربية	21-30	Female	Saudi	Married	High School	Private	O	B-	I don't know	I don't know	I don't know	Yes	no	no	Yes	agree	agree	agree	Strongly agree	no						Yes	no	no	no	no	no	no	Yes	Yes	Yes	token gifts
2023-04-14 00:13:01	العربية	31-50	male	Saudi	Married	Higher Degree (Master, PhD, Others)	Unemployed	O	AB-	18 years old	50kg	I don't know	no	no	I don't know	I don't know	agree	agree	Disagree	agree	Yes	2-5 times	both of them	Positive	Yes	Yes	no	no	no	no	no	no	no	no	Yes	no	Others
2023-04-14 00:20:21	العربية	21-30	Female	non-Saudi	Single	Bachelor's degree	Private	AB	O-	I don't know	I don't know	I don't know	no	I don't know	I don't know	Yes	Disagree	I don't know	Disagree	agree	no						no	no	Yes	no	no	no	no	no	Yes	Yes	paying money, token gifts, Others
2023-04-14 00:27:11	العربية	21-30	Female	Saudi	Single	Higher Degree (Master, PhD, Others)	Student	A	O-	15 years old	50kg	2 months	no	no	no	I don't know	Disagree	Disagree	Disagree	Strongly agree	no						no	no	no	Yes	Yes	no	Yes	no	no	Yes	Others
2023-04-14 01:32:57	العربية	31-50	male	Saudi	Married	Bachelor's degree	Private	A	A-	18 years old	70kg	3 months	Yes	Yes	no	I don't know	agree	Disagree	I don't know	agree	no						Yes	no	no	no	no	no	no	Yes	Yes	Yes	paying money
2023-04-14 01:41:00	العربية	21-30	Female	Saudi	Married	Bachelor's degree	Unemployed	A	AB-	18 years old	50kg	2 months	Yes	Yes	no	Yes	Disagree	I don't know	agree	agree	no						no	no	no	Yes	no	no	Yes	Yes	Yes	Yes	token gifts, Others
2023-04-14 01:55:23	العربية	21-30	Female	Saudi	Single	High School	Private	B	O-	18 years old	50kg	3 months	Yes	no	no	Yes	agree	Disagree	Disagree	Strongly agree	no						Yes	no	no	no	no	no	no	Yes	Yes	Yes	token gifts
2023-04-14 02:45:30	العربية	18-20	Female	Saudi	Single	High School	Student	O	O-	18 years old	50kg	2 months	no	no	Yes	Yes	Strongly agree	I don't know	I don't know	agree	no						Yes	no	no	no	no	no	no	no	no	Yes	token gifts, Others
2023-04-14 02:46:29	العربية	21-30	Female	Saudi	Single	High School	Student	B	O-	I don't know	70kg	2 months	Yes	Yes	Yes	Yes	Strongly disagree	agree	agree	Strongly agree	no						Yes	no	no	no	no	no	no	no	Yes	Yes	Others
2023-04-14 03:22:51	العربية	21-30	Female	Saudi	Single	Bachelor's degree	Unemployed	O	O-	18 years old	50kg	3 months	Yes	no	no	Yes	agree	Disagree	Strongly agree	agree	no						no	no	no	no	no	no	Yes	no	Yes	Yes	paying money
2023-04-14 03:23:37	العربية	51-60	male	Saudi	Married	Higher Degree (Master, PhD, Others)	Civil	O	O-	15 years old	50kg	2 months	Yes	no	I don't know	Yes	Strongly agree	Strongly agree	Strongly agree	Strongly agree	Yes	Several times	both of them	Positive	Yes	Yes	no	no	no	no	no	no	no	no	Yes	Yes	token gifts, Others
2023-04-14 04:55:18	العربية	31-50	Female	Saudi	Married	Bachelor's degree	Civil	A	A-	18 years old	70kg	I don't know	Yes	I don't know	Yes	I don't know	Strongly agree	Strongly agree	agree	Strongly agree	no						no	no	no	no	Yes	no	no	Yes	Yes	Yes	paying money, token gifts, Others
2023-04-14 04:58:12	العربية	31-50	Female	Saudi	Married	Bachelor's degree	Civil	A	A-	18 years old	70kg	I don't know	Yes	I don't know	Yes	I don't know	Strongly agree	agree	agree	Strongly agree	no						no	no	Yes	no	Yes	no	no	Yes	Yes	Yes	paying money, token gifts, Others
2023-04-14 06:41:03	العربية	21-30	Female	Saudi	Single	Bachelor's degree	Private	O	O-	18 years old	50kg	3 months	no	no	no	Yes	Strongly agree	Strongly agree	Strongly agree	Strongly agree	no						no	Yes	Yes	no	no	no	no	no	Yes	Yes	token gifts
2023-04-14 07:14:52	العربية	21-30	Female	Saudi	Single	Bachelor's degree	Private	O	O-	I don't know	50kg	I don't know	Yes	Yes	no	Yes	agree	I don't know	agree	agree	no						Yes	no	no	no	no	no	no	no	no	Yes	Others
2023-04-14 11:46:42	العربية	31-50	Female	Saudi	Married	Bachelor's degree	Unemployed	A	O-	I don't know	I don't know	I don't know	Yes	no	Yes	Yes	agree	Disagree	I don't know	agree	no						Yes	no	no	no	no	no	no	Yes	no	Yes	token gifts
2023-04-14 14:14:01	العربية	31-50	male	Saudi	Married	Higher Degree (Master, PhD, Others)	Civil	A	A-	18 years old	70kg	I don't know	Yes	no	no	Yes	I don't know	Strongly agree	Strongly agree	Strongly agree	Yes	2-5 times	Voluntary	Positive	Yes	Yes	no	no	no	no	no	no	no	no	Yes	Yes	paying money
2023-04-14 14:43:44	العربية	31-50	male	Saudi	Married	Bachelor's degree	Private	B	O-	I don't know	70kg	4 months	Yes	no	no	Yes	Strongly agree	I don't know	agree	agree	Yes	once	For relatives and friends needs	Positive	Yes	Yes	no	no	no	no	no	no	no	no	Yes	Yes	token gifts
2023-04-14 15:12:30	العربية	31-50	Female	Saudi	Single	Bachelor's degree	Unemployed	O	O-	I don't know	I don't know	I don't know	no	I don't know	I don't know	I don't know	agree	I don't know	I don't know	agree	no						no	no	no	no	no	no	Yes	Yes	Yes	Yes	token gifts
2023-04-14 15:16:53	العربية	21-30	Female	Saudi	Single	Bachelor's degree	Unemployed	O	O-	18 years old	50kg	3 months	Yes	no	no	Yes	agree	Disagree	agree	agree	no						Yes	no	no	no	no	no	no	Yes	Yes	Yes	paying money
2023-04-14 15:43:51	العربية	21-30	male	Saudi	Single	Bachelor's degree	Private	O	O-	I don't know	I don't know	I don't know	no	I don't know	I don't know	I don't know	Strongly agree	Strongly agree	Strongly agree	Strongly agree	no						no	no	no	no	no	Yes	no	no	no	no	paying money
2023-04-14 16:45:39	العربية	21-30	male	Saudi	Married	Bachelor's degree	Civil	B	O-	I don't know	I don't know	2 months	Yes	no	Yes	Yes	Disagree	Strongly agree	Strongly agree	agree	Yes	2-5 times	Voluntary	Positive	Yes	Yes	no	no	no	no	no	no	no	Yes	Yes	Yes	Others
2023-04-14 16:46:59	العربية	21-30	Female	non-Saudi	Married	Higher Degree (Master, PhD, Others)	Private	A	O-	I don't know	I don't know	2 months	Yes	no	no	Yes	agree	Disagree	Strongly agree	Strongly agree	no						Yes	no	no	no	no	no	no	no	no	Yes	paying money
2023-04-14 19:12:01	العربية	31-50	male	Saudi	Married	Higher Degree (Master, PhD, Others)	Private	B	O-	18 years old	50kg	4 months	Yes	Yes	no	Yes	Disagree	Disagree	Disagree	Strongly agree	Yes	Several times	both of them	Positive	Yes	Yes	no	no	no	no	no	no	no	no	Yes	Yes	Others
2023-04-14 19:15:50	العربية	31-50	Female	Saudi	Single	Higher Degree (Master, PhD, Others)	Private	A	A-	18 years old	50kg	3 months	no	Yes	Yes	Yes	agree	Disagree	Disagree	I don't know	no						no	no	no	Yes	no	no	no	Yes	Yes	Yes	paying money, token gifts
2023-04-14 19:16:01	العربية	51-60	male	Saudi	Married	Bachelor's degree	Retired	O	O-	18 years old	70kg	3 months	Yes	Yes	no	Yes	Strongly agree	Strongly agree	Strongly agree	Strongly agree	Yes	Several times	Voluntary	Positive	Yes	Yes	no	no	no	no	no	no	no	Yes	Yes	Yes	token gifts
2023-04-14 19:36:21	العربية	31-50	male	Saudi	Married	Higher Degree (Master, PhD, Others)	Civil	A	O-	18 years old	50kg	3 months	Yes	Yes	Yes	Yes	I don't know	I don't know	I don't know	agree	Yes	2-5 times	Others	Positive	Yes	Yes	no	no	no	no	no	no	no	no	no	Yes	Others
2023-04-14 20:34:50	العربية	51-60	Female	Saudi	Married	Bachelor's degree	Private	O	O-	18 years old	I don't know	4 months	no	I don't know	no	Yes	Strongly agree	Strongly agree	Strongly agree	Strongly agree	Yes	once	Voluntary	Positive	Yes	Yes	no	no	no	no	no	no	no	no	Yes	Yes	Others
2023-04-14 22:01:04	العربية	18-20	Female	Saudi	Single	High School	Student	O	O-	15 years old	30kg	3 months	Yes	no	no	Yes	agree	I don't know	agree	agree	no						Yes	no	no	no	no	no	no	Yes	Yes	Yes	Others
2023-04-14 22:02:06	العربية	21-30	Female	Saudi	Single	High School	Student	O	AB-	I don't know	50kg	2 months	no	no	I don't know	Yes	agree	Disagree	agree	Strongly agree	no						no	Yes	Yes	Yes	no	no	Yes	no	Yes	Yes	paying money
2023-04-14 22:03:24	العربية	21-30	Female	Saudi	Single	High School	Student	A	A-	I don't know	I don't know	I don't know	Yes	no	no	Yes	agree	I don't know	agree	agree	no						no	no	no	no	no	no	no	no	Yes	Yes	token gifts
2023-04-14 22:03:25	العربية	18-20	Female	Saudi	Single	Below high school	Student	O	O-	I don't know	I don't know	I don't know	Yes	no	no	Yes	agree	I don't know	agree	agree	no						no	no	no	no	no	no	Yes	no	Yes	Yes	token gifts
2023-04-14 22:07:33	العربية	21-30	Female	non-Saudi	Single	Bachelor's degree	Student	A	O-	18 years old	70kg	2 months	no	Yes	Yes	Yes	Disagree	agree	agree	agree	Yes	once	Voluntary	Positive	Yes	Yes	no	no	no	no	no	no	no	no	Yes	Yes	paying money
2023-04-14 22:08:34	العربية	18-20	Female	Saudi	Single	Bachelor's degree	Student	O	O-	18 years old	50kg	I don't know	Yes	Yes	no	Yes	Strongly agree	I don't know	Strongly agree	Disagree	no						Yes	no	no	no	no	no	no	no	Yes	Yes	token gifts
2023-04-14 22:13:27	العربية	21-30	Female	Saudi	Single	Bachelor's degree	Student	A	O-	16 years old	30kg	4 months	Yes	no	I don't know	Yes	agree	Strongly agree	Strongly agree	Strongly agree	no						no	no	no	no	no	no	Yes	no	Yes	Yes	paying money, token gifts, Others
2023-04-14 22:18:59	العربية	18-20	Female	Saudi	Single	Bachelor's degree	Student	O	O-	18 years old	50kg	2 months	Yes	Yes	Yes	Yes	Strongly disagree	Strongly disagree	Strongly agree	Strongly agree	no						no	no	no	no	no	no	Yes	Yes	Yes	Yes	Others
2023-04-14 22:19:20	العربية	21-30	male	Saudi	Single	High School	Student	A	O-	I don't know	I don't know	2 months	no	Yes	no	Yes	Strongly agree	Disagree	agree	Strongly agree	no						no	no	no	no	no	no	Yes	no	Yes	Yes	token gifts
2023-04-14 22:19:58	العربية	18-20	Female	Saudi	Single	Bachelor's degree	Student	A	A-	I don't know	I don't know	I don't know	no	no	no	no	agree	I don't know	I don't know	I don't know	no						no	no	Yes	no	no	no	Yes	no	no	no	paying money, token gifts
2023-04-14 22:20:29	العربية	21-30	Female	Saudi	Single	Bachelor's degree	Student	A	O-	I don't know	I don't know	I don't know	no	I don't know	I don't know	Yes	I don't know	Disagree	agree	agree	no						no	no	no	no	Yes	no	no	no	Yes	Yes	Others
2023-04-14 22:22:56	العربية	21-30	Female	Saudi	Single	High School	Student	O	O-	18 years old	I don't know	I don't know	no	no	I don't know	Yes	Strongly agree	Strongly agree	Strongly agree	agree	no						no	no	no	Yes	Yes	no	no	Yes	Yes	Yes	Others
2023-04-14 22:26:29	العربية	21-30	Female	Saudi	Single	Bachelor's degree	Student	O	O-	18 years old	50kg	3 months	Yes	no	no	Yes	Strongly agree	Disagree	Disagree	Strongly agree	no						no	no	no	no	Yes	no	no	Yes	Yes	Yes	Others
2023-04-14 22:31:19	العربية	21-30	Female	Saudi	Single	Bachelor's degree	Student	O	O-	I don't know	I don't know	I don't know	Yes	no	no	Yes	Disagree	Disagree	Disagree	agree	no						no	no	no	Yes	Yes	no	no	no	Yes	Yes	token gifts, Others
2023-04-14 22:43:59	العربية	18-20	Female	Saudi	Single	Bachelor's degree	Student	A	O-	I don't know	50kg	3 months	no	I don't know	no	Yes	Strongly disagree	I don't know	I don't know	agree	no						no	no	no	no	Yes	no	no	no	no	Yes	paying money
2023-04-14 22:48:33	العربية	21-30	male	Saudi	Single	Bachelor's degree	Student	O	O-	18 years old	50kg	I don't know	no	no	no	I don't know	Disagree	I don't know	agree	agree	no						no	no	no	Yes	Yes	no	Yes	Yes	Yes	Yes	Others
2023-04-14 22:52:29	العربية	18-20	Female	Saudi	Single	High School	Student	A	O-	I don't know	I don't know	I don't know	no	Yes	no	Yes	agree	I don't know	I don't know	agree	no						Yes	no	no	no	no	no	no	no	Yes	Yes	token gifts
2023-04-14 22:55:56	العربية	21-30	Female	Saudi	Single	High School	Unemployed	B	A-	18 years old	50kg	4 months	Yes	no	no	Yes	Strongly agree	I don't know	Strongly agree	agree	no						no	no	no	Yes	no	no	no	Yes	Yes	Yes	Others
2023-04-14 23:15:25	العربية	21-30	male	Saudi	Single	Bachelor's degree	Student	A	O-	18 years old	50kg	I don't know	Yes	I don't know	I don't know	Yes	agree	I don't know	agree	agree	no						Yes	no	no	Yes	Yes	no	no	Yes	Yes	Yes	paying money, token gifts, Others
2023-04-14 23:23:11	العربية	21-30	male	Saudi	Single	Bachelor's degree	Unemployed	A	A-	I don't know	50kg	I don't know	no	no	I don't know	Yes	Disagree	agree	agree	agree	no						no	no	no	no	Yes	no	no	no	no	Yes	paying money, token gifts, Others
2023-04-15 00:15:46	العربية	18-20	Female	Saudi	Single	High School	Student	O	O-	18 years old	50kg	I don't know	no	no	no	I don't know	I don't know	I don't know	Strongly agree	Strongly agree	no						no	no	no	no	Yes	no	no	Yes	Yes	Yes	token gifts, Others
2023-04-15 00:19:01	العربية	21-30	Female	Saudi	Single	High School	Student	A	O-	18 years old	50kg	3 months	Yes	Yes	no	Yes	agree	Disagree	Strongly agree	Strongly agree	no						no	no	no	no	Yes	no	no	no	Yes	Yes	paying money
2023-04-15 00:23:21	العربية	21-30	Female	Saudi	Single	Bachelor's degree	Student	A	O-	18 years old	50kg	3 months	Yes	no	no	Yes	Strongly agree	Strongly agree	Strongly agree	agree	no						Yes	no	no	no	no	no	no	Yes	Yes	Yes	paying money, token gifts
2023-04-15 00:47:15	العربية	21-30	male	Saudi	Single	High School	Student	O	O-	I don't know	I don't know	I don't know	Yes	Yes	I don't know	I don't know	Disagree	agree	agree	agree	no						no	no	no	no	Yes	no	no	Yes	Yes	Yes	token gifts, Others
2023-04-15 00:47:30	العربية	18-20	Female	Saudi	Single	High School	Student	B	O-	18 years old	70kg	3 months	Yes	I don't know	I don't know	Yes	Disagree	Disagree	agree	agree	no						Yes	no	no	no	no	no	no	no	Yes	Yes	paying money, token gifts
2023-04-15 01:22:30	العربية	18-20	Female	Saudi	Single	High School	Student	A	O-	18 years old	50kg	3 months	Yes	I don't know	no	Yes	agree	agree	agree	Strongly agree	no						Yes	no	no	no	no	no	no	Yes	Yes	Yes	paying money
2023-04-15 01:32:53	العربية	18-20	Female	Saudi	Single	Bachelor's degree	Student	O	O-	18 years old	I don't know	I don't know	Yes	I don't know	I don't know	I don't know	agree	Disagree	I don't know	Strongly agree	no						no	no	no	no	Yes	no	no	Yes	Yes	Yes	paying money
2023-04-15 01:35:38	العربية	18-20	male	Saudi	Single	High School	Student	O	O-	I don't know	I don't know	I don't know	no	no	no	Yes	agree	I don't know	agree	Strongly agree	no						no	no	no	no	Yes	no	Yes	no	Yes	Yes	Others
2023-04-15 02:06:24	العربية	18-20	Female	Saudi	Single	High School	Student	O	O-	I don't know	I don't know	I don't know	no	Yes	no	Yes	agree	Disagree	Disagree	Disagree	no						no	no	no	no	Yes	no	no	Yes	Yes	no	token gifts, Others
2023-04-15 02:23:10	العربية	18-20	male	Saudi	Single	High School	Student	B	O-	18 years old	70kg	2 months	no	no	no	Yes	Strongly disagree	I don't know	I don't know	I don't know	no						no	no	no	Yes	Yes	no	Yes	no	Yes	Yes	token gifts, Others
2023-04-15 04:06:00	العربية	18-20	Female	Saudi	Single	High School	Student	B	O-	18 years old	50kg	3 months	no	I don't know	no	Yes	I don't know	Disagree	I don't know	I don't know	no						Yes	no	no	no	no	no	no	Yes	Yes	Yes	Others
2023-04-15 04:44:13	العربية	21-30	Female	Saudi	Single	Bachelor's degree	Student	B	AB-	I don't know	I don't know	I don't know	Yes	no	no	I don't know	agree	I don't know	Disagree	agree	no						no	no	no	no	Yes	no	no	Yes	no	no	Others
2023-04-15 04:55:49	العربية	18-20	Female	Saudi	Single	High School	Student	A	O-	18 years old	50kg	3 months	Yes	no	no	Yes	agree	Disagree	agree	Strongly agree	Yes	once	both of them	Positive	Yes	Yes	no	no	no	no	no	no	no	Yes	Yes	Yes	Others
2023-04-15 04:57:21	العربية	21-30	Female	Saudi	Single	High School	Student	O	O-	18 years old	50kg	I don't know	Yes	no	I don't know	I don't know	Disagree	I don't know	agree	agree	no						no	no	no	Yes	no	no	no	Yes	Yes	Yes	token gifts
2023-04-15 05:17:40	العربية	18-20	Female	Saudi	Single	High School	Student	A	O-	I don't know	I don't know	3 months	Yes	no	Yes	Yes	I don't know	Strongly agree	Strongly agree	Strongly agree	no						Yes	no	no	no	no	no	no	no	Yes	Yes	Others
2023-04-15 05:40:55	العربية	21-30	Female	Saudi	Single	High School	Student	O	O-	I don't know	I don't know	I don't know	no	no	no	I don't know	agree	agree	agree	Strongly agree	no						no	no	Yes	no	Yes	no	no	Yes	Yes	Yes	Others
2023-04-15 06:36:37	العربية	21-30	male	Saudi	Single	Bachelor's degree	Unemployed	O	AB-	15 years old	I don't know	3 months	Yes	no	no	no	Strongly agree	agree	Strongly agree	Strongly agree	Yes	once	For relatives and friends needs	Positive	Yes	Yes	no	no	no	no	no	no	no	no	Yes	Yes	Others
2023-04-15 06:37:58	العربية	31-50	male	Saudi	Married	Higher Degree (Master, PhD, Others)	Civil	O	O-	I don't know	50kg	3 months	Yes	no	Yes	Yes	Disagree	agree	agree	agree	Yes	2-5 times	Voluntary	Positive	Yes	Yes	no	no	no	no	no	no	no	no	Yes	Yes	paying money
2023-04-15 07:04:55	العربية	31-50	Female	Saudi	Married	Below high school	Unemployed	A	A-	18 years old	70kg	2 months	Yes	no	no	no	Disagree	agree	agree	agree	no						Yes	no	no	no	no	no	no	Yes	Yes	Yes	Others
2023-04-15 07:45:28	العربية	21-30	Female	Saudi	Single	Bachelor's degree	Student	B	O-	I don't know	50kg	I don't know	no	no	no	Yes	Strongly disagree	agree	Strongly agree	Strongly agree	no						Yes	no	no	no	no	no	no	no	Yes	Yes	token gifts, Others
2023-04-15 07:53:26	العربية	21-30	male	Saudi	Single	Bachelor's degree	Unemployed	B	AB-	18 years old	70kg	4 months	Yes	no	no	Yes	Strongly agree	Strongly disagree	agree	Strongly agree	Yes	Several times	both of them	Positive	Yes	Yes	no	no	no	no	no	no	no	no	Yes	Yes	token gifts
2023-04-15 08:12:31	العربية	18-20	Female	Saudi	Single	High School	Student	A	O-	I don't know	I don't know	I don't know	no	I don't know	I don't know	Yes	I don't know	I don't know	I don't know	I don't know	no						no	no	Yes	no	Yes	no	no	no	no	Yes	Others
2023-04-15 08:17:20	العربية	21-30	Female	Saudi	Single	Bachelor's degree	Student	O	A-	I don't know	30kg	2 months	Yes	Yes	I don't know	I don't know	I don't know	I don't know	agree	agree	no						no	no	no	no	Yes	no	no	Yes	Yes	Yes	Others
2023-04-15 08:18:05	العربية	21-30	male	Saudi	Single	High School	Student	O	O-	I don't know	I don't know	I don't know	Yes	no	no	Yes	agree	I don't know	agree	agree	no						no	no	no	Yes	Yes	no	no	Yes	Yes	Yes	paying money, token gifts, Others
2023-04-15 08:57:11	العربية	18-20	male	Saudi	Single	High School	Student	O	AB-	18 years old	70kg	3 months	Yes	I don't know	Yes	no	Disagree	Disagree	Disagree	agree	no						no	no	no	Yes	Yes	no	no	Yes	Yes	no	Others
2023-04-15 09:54:54	العربية	21-30	male	Saudi	Single	Bachelor's degree	Student	A	O-	18 years old	70kg	2 months	no	no	I don't know	I don't know	agree	I don't know	agree	I don't know	no						no	no	no	no	Yes	Yes	no	no	Yes	no	Others
2023-04-15 10:24:13	العربية	21-30	Female	Saudi	Single	Bachelor's degree	Student	A	O-	18 years old	I don't know	2 months	Yes	Yes	I don't know	Yes	I don't know	agree	agree	agree	no						Yes	no	no	no	no	no	no	Yes	Yes	Yes	token gifts, Others
2023-04-15 11:05:08	العربية	21-30	male	Saudi	Single	Bachelor's degree	Private	O	A-	18 years old	70kg	3 months	Yes	I don't know	no	no	Strongly disagree	I don't know	agree	agree	no						Yes	no	no	no	no	no	no	Yes	Yes	Yes	Others
2023-04-15 13:25:33	العربية	21-30	male	non-Saudi	Married	Higher Degree (Master, PhD, Others)	Private	B	O-	16 years old	50kg	3 months	Yes	I don't know	no	Yes	agree	agree	agree	I don't know	Yes	once	both of them	Positive	Yes	no	no	no	no	no	no	no	no	no	Yes	Yes	token gifts
2023-04-15 13:56:07	العربية	31-50	male	Saudi	Married	Higher Degree (Master, PhD, Others)	Civil	AB	O-	I don't know	50kg	3 months	no	no	I don't know	I don't know	Disagree	Strongly agree	agree	agree	Yes	2-5 times	For relatives and friends needs	Positive	Yes	Yes	no	no	no	no	no	no	no	no	no	no	Others
2023-04-15 14:43:03	العربية	21-30	Female	Saudi	Single	High School	Student	O	O-	15 years old	50kg	3 months	Yes	Yes	no	Yes	Disagree	I don't know	agree	Strongly agree	no						no	no	no	Yes	Yes	no	no	no	Yes	Yes	Others
2023-04-15 14:52:41	العربية	18-20	male	Saudi	Single	High School	Student	A	A-	I don't know	70kg	I don't know	Yes	I don't know	no	Yes	Disagree	I don't know	I don't know	Strongly agree	no						Yes	no	no	Yes	Yes	no	no	no	Yes	Yes	Others
2023-04-15 16:33:25	العربية	21-30	male	Saudi	Single	Bachelor's degree	Unemployed	O	O-	15 years old	50kg	2 months	Yes	no	I don't know	I don't know	agree	I don't know	agree	agree	Yes	once	For relatives and friends needs	Negative	Yes	Yes	no	no	no	no	no	no	no	Yes	Yes	Yes	token gifts
2023-04-15 17:45:32	العربية	21-30	male	Saudi	Single	Higher Degree (Master, PhD, Others)	Civil	AB	AB-	I don't know	I don't know	3 months	Yes	I don't know	I don't know	I don't know	Disagree	agree	Disagree	agree	Yes	2-5 times	Voluntary	Positive	Yes	Yes	no	no	no	no	no	no	no	no	Yes	no	paying money
2023-04-15 20:48:56	العربية	21-30	Female	non-Saudi	Single	High School	Student	O	O-	I don't know	I don't know	I don't know	no	Yes	no	I don't know	Disagree	Disagree	agree	agree	no						no	no	no	no	Yes	no	Yes	no	no	Yes	token gifts, Others
2023-04-15 20:51:05	العربية	21-30	Female	Saudi	Single	Higher Degree (Master, PhD, Others)	Student	O	O-	18 years old	50kg	2 months	Yes	no	Yes	Yes	I don't know	agree	agree	agree	Yes	once	Voluntary	Positive	Yes	Yes	no	no	no	no	no	no	no	Yes	Yes	Yes	token gifts
2023-04-15 23:58:40	العربية	21-30	male	Saudi	Single	Bachelor's degree	Unemployed	A	AB-	18 years old	70kg	2 months	Yes	no	no	Yes	Strongly agree	agree	Strongly agree	Strongly agree	no						Yes	no	no	no	no	no	no	no	Yes	Yes	Others
2023-04-16 00:25:32	العربية	18-20	Female	Saudi	Single	High School	Student	B	O-	15 years old	50kg	I don't know	Yes	Yes	no	no	Strongly disagree	I don't know	I don't know	agree	no						Yes	no	Yes	no	no	no	no	no	Yes	Yes	Others
2023-04-16 02:10:20	العربية	18-20	male	non-Saudi	Single	High School	Student	B	AB-	15 years old	70kg	3 months	Yes	Yes	I don't know	Yes	agree	Disagree	I don't know	Strongly agree	no						no	no	no	no	no	no	no	Yes	Yes	Yes	paying money
2023-04-16 02:17:27	العربية	18-20	Female	non-Saudi	Single	High School	Student	AB	AB-	I don't know	I don't know	I don't know	Yes	Yes	no	Yes	agree	I don't know	agree	Strongly agree	no						no	no	no	no	Yes	no	no	Yes	Yes	Yes	token gifts
2023-04-16 02:23:45	العربية	21-30	Female	non-Saudi	Single	Bachelor's degree	Student	B	B-	18 years old	50kg	4 months	Yes	Yes	no	Yes	agree	I don't know	agree	Strongly agree	no						no	no	no	Yes	no	no	no	Yes	Yes	Yes	paying money
2023-04-16 02:31:43	العربية	21-30	male	non-Saudi	Single	Bachelor's degree	Student	A	A-	18 years old	70kg	2 months	no	I don't know	no	Yes	agree	agree	agree	agree	Yes	Several times	Voluntary	Positive	Yes	Yes	no	no	no	no	no	no	no	Yes	Yes	Yes	Others
2023-04-16 02:38:10	العربية	21-30	male	non-Saudi	Single	High School	Student	O	O-	18 years old	50kg	3 months	Yes	no	no	Yes	Strongly agree	Strongly agree	agree	Strongly agree	Yes	2-5 times	Voluntary	Positive	Yes	Yes	no	no	no	no	no	no	no	no	Yes	Yes	Others
2023-04-16 02:38:54	العربية	31-50	male	Saudi	Single	Higher Degree (Master, PhD, Others)	Civil	A	O-	18 years old	I don't know	3 months	Yes	no	no	Yes	agree	agree	agree	agree	no						no	no	no	Yes	Yes	Yes	Yes	no	Yes	no	Others
2023-04-16 02:42:21	العربية	21-30	Female	non-Saudi	Single	Bachelor's degree	Student	O	O-	16 years old	50kg	3 months	Yes	Yes	no	Yes	I don't know	I don't know	agree	Strongly agree	no						no	no	no	Yes	no	no	Yes	Yes	Yes	Yes	token gifts, Others
2023-04-16 02:51:46	العربية	21-30	male	non-Saudi	Single	Bachelor's degree	Student	B	A-	18 years old	50kg	3 months	Yes	Yes	no	Yes	I don't know	Strongly agree	Strongly agree	Strongly agree	Yes	once	For relatives and friends needs	Positive	Yes	Yes	no	no	no	no	no	no	no	no	Yes	Yes	token gifts
2023-04-16 02:56:27	العربية	21-30	male	non-Saudi	Single	Bachelor's degree	Student	AB	O-	15 years old	I don't know	4 months	no	Yes	no	Yes	agree	I don't know	Disagree	agree	Yes	2-5 times	For relatives and friends needs	Positive	Yes	Yes	no	no	no	no	no	no	no	Yes	Yes	Yes	Others
2023-04-16 03:28:14	العربية	18-20	Female	non-Saudi	Single	High School	Student	A	A-	18 years old	30kg	I don't know	Yes	Yes	no	Yes	Strongly agree	agree	I don't know	agree	no						no	no	no	Yes	no	no	no	no	Yes	Yes	token gifts
2023-04-16 03:45:37	العربية	18-20	Female	Saudi	Married	High School	Student	B	O-	18 years old	50kg	2 months	Yes	no	I don't know	Yes	Disagree	Disagree	agree	Strongly agree	no						no	no	no	no	Yes	no	no	no	Yes	Yes	paying money
2023-04-16 03:49:49	العربية	21-30	male	non-Saudi	Single	High School	Student	O	O-	I don't know	I don't know	3 months	Yes	Yes	I don't know	Yes	I don't know	Disagree	Disagree	I don't know	Yes	2-5 times	For relatives and friends needs	Positive	Yes	Yes	no	no	no	no	no	no	no	Yes	no	no	Others
2023-04-16 03:54:36	العربية	21-30	Female	non-Saudi	Single	Bachelor's degree	Student	B	O-	18 years old	50kg	3 months	Yes	Yes	no	Yes	agree	agree	agree	Disagree	Yes	once	Voluntary	Negative	no	no	no	no	no	no	no	no	no	no	Yes	Yes	token gifts
2023-04-16 04:06:18	العربية	21-30	Female	Saudi	Married	Higher Degree (Master, PhD, Others)	Civil	O	A-	I don't know	I don't know	3 months	Yes	no	no	Yes	Disagree	I don't know	agree	I don't know	no						no	no	no	no	Yes	no	no	Yes	Yes	no	Others
2023-04-16 04:51:06	العربية	18-20	male	non-Saudi	Single	Bachelor's degree	Student	B	O-	18 years old	50kg	3 months	no	Yes	Yes	Yes	agree	agree	agree	agree	no						Yes	Yes	Yes	no	no	no	no	no	no	no	paying money
2023-04-16 04:59:02	العربية	31-50	Female	Saudi	Married	Bachelor's degree	Unemployed	A	AB-	18 years old	50kg	3 months	Yes	Yes	no	I don't know	agree	Disagree	Disagree	Strongly agree	no						no	no	no	Yes	no	no	no	no	Yes	Yes	paying money
2023-04-16 05:02:01	العربية	21-30	Female	non-Saudi	Single	Bachelor's degree	Student	AB	O-	18 years old	70kg	3 months	Yes	no	no	Yes	agree	agree	agree	agree	no						Yes	Yes	Yes	no	no	no	no	Yes	Yes	Yes	paying money
2023-04-16 05:42:42	العربية	31-50	male	Saudi	Single	Bachelor's degree	Student	B	AB-	18 years old	50kg	2 months	Yes	Yes	Yes	Yes	agree	agree	agree	agree	no						Yes	no	no	no	no	no	no	no	Yes	Yes	paying money
2023-04-16 06:32:46	العربية	21-30	Female	non-Saudi	Single	Higher Degree (Master, PhD, Others)	Private	A	A-	I don't know	70kg	I don't know	Yes	I don't know	no	no	Strongly disagree	agree	agree	agree	no						Yes	no	Yes	no	no	no	no	Yes	Yes	Yes	token gifts
2023-04-16 09:49:45	العربية	18-20	male	non-Saudi	Single	High School	Student	B	AB-	I don't know	I don't know	I don't know	Yes	Yes	I don't know	no	Strongly disagree	Disagree	Disagree	Strongly agree	Yes	Several times	both of them	Positive	Yes	Yes	no	no	no	no	no	no	no	no	no	Yes	token gifts
2023-04-16 11:11:30	العربية	21-30	Female	Saudi	Single	Bachelor's degree	Student	B	O-	18 years old	50kg	3 months	Yes	no	Yes	Yes	Strongly agree	I don't know	agree	agree	no						no	no	no	no	Yes	no	no	Yes	Yes	Yes	paying money
2023-04-16 16:40:27	العربية	21-30	Female	non-Saudi	Single	Bachelor's degree	Student	A	O-	18 years old	50kg	3 months	Yes	Yes	no	Yes	agree	agree	agree	agree	no						no	no	no	no	Yes	no	no	Yes	Yes	Yes	token gifts
2023-04-16 17:17:18	العربية	31-50	male	Saudi	Married	Higher Degree (Master, PhD, Others)	Civil	O	AB-	I don't know	I don't know	4 months	no	no	Yes	Yes	Disagree	agree	agree	Strongly agree	Yes	once	For relatives and friends needs	Positive	Yes	Yes	no	no	no	no	no	no	no	no	Yes	Yes	token gifts
2023-04-17 00:13:48	العربية	21-30	Female	Saudi	Single	Bachelor's degree	Student	O	O-	16 years old	50kg	I don't know	Yes	no	I don't know	Yes	agree	I don't know	I don't know	I don't know	no						no	no	Yes	no	Yes	no	no	no	Yes	Yes	paying money, token gifts, Others
2023-04-17 00:33:20	العربية	18-20	Female	Saudi	Single	High School	Student	B	O-	16 years old	50kg	4 months	Yes	no	no	Yes	Strongly agree	Strongly agree	Strongly agree	Strongly agree	no						no	no	no	Yes	no	no	Yes	Yes	Yes	Yes	Others
2023-04-17 01:51:34	العربية	31-50	Female	Saudi	Single	Bachelor's degree	Student	B	O-	18 years old	50kg	3 months	Yes	no	Yes	I don't know	Disagree	agree	I don't know	Strongly agree	Yes	2-5 times	both of them	Positive	Yes	Yes	no	no	no	no	no	no	no	no	Yes	Yes	Others
2023-04-17 03:14:52	العربية	18-20	male	Saudi	Single	High School	Student	O	O-	I don't know	50kg	I don't know	no	no	no	Yes	Disagree	agree	agree	Disagree	no						no	no	no	no	Yes	no	Yes	no	Yes	Yes	paying money
2023-04-17 04:48:23	العربية	21-30	Female	Saudi	Single	Bachelor's degree	Unemployed	B	A-	I don't know	I don't know	I don't know	no	I don't know	no	I don't know	Disagree	I don't know	I don't know	I don't know	no						no	no	no	no	Yes	no	no	Yes	Yes	Yes	paying money
2023-04-17 05:18:41	العربية	21-30	male	Saudi	Single	Bachelor's degree	Student	B	B-	I don't know	50kg	3 months	Yes	Yes	Yes	Yes	Disagree	Strongly disagree	Disagree	agree	no						no	no	no	Yes	Yes	no	no	Yes	Yes	Yes	paying money, token gifts
2023-04-17 05:43:45	العربية	21-30	Female	Saudi	Single	Bachelor's degree	Unemployed	A	O-	18 years old	50kg	I don't know	Yes	Yes	no	Yes	Strongly agree	agree	agree	agree	no						no	no	no	Yes	Yes	no	no	no	Yes	Yes	token gifts
2023-04-17 08:56:47	العربية	18-20	Female	Saudi	Single	High School	Student	A	O-	18 years old	50kg	2 months	Yes	Yes	no	Yes	agree	I don't know	agree	I don't know	no						no	no	no	Yes	no	no	no	Yes	Yes	Yes	Others
2023-04-17 20:26:48	العربية	21-30	Female	Saudi	Single	Bachelor's degree	Student	A	O-	18 years old	50kg	4 months	Yes	Yes	Yes	Yes	Disagree	I don't know	agree	agree	no						Yes	no	no	no	no	no	no	Yes	Yes	Yes	paying money, token gifts
2023-04-17 20:41:03	العربية	21-30	Female	Saudi	Single	High School	Student	O	O-	18 years old	70kg	3 months	Yes	Yes	Yes	Yes	agree	I don't know	agree	Strongly agree	no						Yes	no	no	no	no	no	no	no	Yes	Yes	token gifts, Others
2023-04-18 01:41:21	العربية	31-50	male	Saudi	Married	Bachelor's degree	Private	A	O-	18 years old	70kg	4 months	Yes	Yes	I don't know	I don't know	Strongly agree	Strongly agree	Strongly agree	Strongly agree	Yes	once	both of them	Positive	Yes	Yes	no	no	no	no	no	no	no	no	Yes	Yes	paying money, token gifts, Others
2023-04-18 04:33:03	العربية	21-30	Female	Saudi	Single	Higher Degree (Master, PhD, Others)	Private	A	O-	18 years old	50kg	4 months	Yes	no	no	Yes	Strongly agree	Strongly agree	Strongly agree	Strongly agree	no						no	no	Yes	no	no	no	no	Yes	Yes	Yes	paying money, token gifts, Others
2023-04-18 06:25:48	العربية	21-30	Female	Saudi	Single	Bachelor's degree	Student	O	O-	18 years old	50kg	2 months	no	Yes	no	no	Strongly agree	Strongly disagree	Strongly disagree	agree	no						no	Yes	Yes	Yes	no	no	Yes	no	no	no	paying money, token gifts, Others
2023-04-18 11:57:31	العربية	21-30	Female	Saudi	Single	Bachelor's degree	Unemployed	B	O-	I don't know	50kg	I don't know	no	Yes	I don't know	I don't know	Strongly agree	Disagree	Disagree	Disagree	no						no	no	no	no	Yes	no	no	Yes	Yes	Yes	paying money
2023-04-18 18:18:21	العربية	21-30	Female	Saudi	Single	Bachelor's degree	Unemployed	B	O-	18 years old	50kg	I don't know	Yes	I don't know	Yes	Yes	Strongly agree	Strongly agree	Strongly agree	Strongly agree	no						Yes	no	no	no	no	no	no	no	Yes	Yes	token gifts
2023-04-19 01:53:00	العربية	31-50	male	non-Saudi	Married	Higher Degree (Master, PhD, Others)	Civil	B	O-	I don't know	I don't know	I don't know	no	no	no	Yes	Strongly agree	Strongly agree	Strongly agree	agree	Yes	2-5 times	both of them	Positive	Yes	Yes	no	no	no	no	no	no	no	no	no	Yes	token gifts
2023-04-19 10:14:32	العربية	31-50	male	Saudi	Married	Bachelor's degree	Civil	A	O-	I don't know	70kg	3 months	Yes	no	Yes	Yes	agree	agree	agree	agree	Yes	2-5 times	Voluntary	Positive	Yes	Yes	no	no	no	no	no	no	no	no	Yes	Yes	token gifts
2023-04-19 14:11:21	العربية	31-50	male	non-Saudi	Single	Bachelor's degree	Private	AB	AB-	I don't know	70kg	4 months	no	I don't know	no	Yes	Strongly disagree	Strongly agree	Strongly agree	Strongly agree	Yes	2-5 times	both of them	Positive	Yes	Yes	no	no	no	no	no	no	no	no	no	Yes	Others
2023-04-20 06:36:23	العربية	31-50	Female	Saudi	Married	Bachelor's degree	Unemployed	O	O-	I don't know	I don't know	I don't know	Yes	no	I don't know	Yes	Strongly agree	agree	Disagree	agree	no						no	no	no	Yes	no	no	no	Yes	Yes	Yes	paying money, token gifts
2023-04-23 09:17:19	العربية	21-30	Female	Saudi	Married	High School	Student	B	O-	18 years old	50kg	2 months	no	no	no	Yes	agree	Disagree	agree	Strongly agree	no						Yes	no	no	no	no	no	no	no	Yes	Yes	paying money, token gifts
2023-04-24 16:10:00	العربية	21-30	Female	Saudi	Single	Higher Degree (Master, PhD, Others)	Student	O	O-	I don't know	70kg	3 months	no	no	no	Yes	Strongly agree	agree	agree	Strongly agree	Yes	once	For relatives and friends needs	Positive	Yes	Yes	no	no	no	no	no	no	no	no	Yes	Yes	Others
2023-04-25 05:36:12	العربية	21-30	Female	Saudi	Single	Bachelor's degree	Student	A	AB-	I don't know	30kg	I don't know	Yes	no	no	Yes	agree	Disagree	I don't know	agree	no						no	no	no	Yes	no	no	no	no	Yes	Yes	paying money, token gifts
2023-04-26 23:18:23	العربية	21-30	male	Saudi	Single	Bachelor's degree	Civil	A	O-	18 years old	50kg	3 months	Yes	no	Yes	Yes	Disagree	Strongly agree	Strongly agree	Strongly agree	Yes	Every year	Voluntary	Positive	Yes	Yes	no	no	no	no	no	no	no	Yes	Yes	Yes	paying money, token gifts
2023-04-27 10:23:48	العربية	21-30	Female	Saudi	Single	Bachelor's degree	Student	B	O-	18 years old	50kg	I don't know	Yes	I don't know	I don't know	no	agree	agree	agree	agree	no						no	no	Yes	no	Yes	no	no	no	Yes	Yes	Others
2023-04-29 08:38:58	العربية	21-30	Female	Saudi	Single	High School	Student	O	O-	18 years old	70kg	I don't know	no	I don't know	no	Yes	I don't know	Disagree	agree	agree	no						no	no	no	no	Yes	no	no	no	Yes	Yes	token gifts
2023-04-29 10:23:10	العربية	31-50	Female	Saudi	Married	Bachelor's degree	Civil	O	O-	18 years old	I don't know	2 months	no	Yes	Yes	I don't know	I don't know	agree	agree	agree	no						no	no	no	Yes	no	no	no	Yes	Yes	Yes	Others
2023-05-01 05:55:36	العربية	21-30	male	Saudi	Married	Bachelor's degree	Civil	A	O-	18 years old	50kg	2 months	Yes	no	no	Yes	Strongly disagree	Disagree	Strongly disagree	I don't know	Yes	once	For relatives and friends needs	Positive	Yes	no	no	no	no	no	no	no	no	Yes	no	no	Others
2023-05-03 19:20:11	العربية	21-30	Female	Saudi	Single	Higher Degree (Master, PhD, Others)	Student	AB	B-	I don't know	50kg	I don't know	no	no	no	Yes	Strongly disagree	I don't know	Strongly agree	Strongly agree	no						no	no	no	Yes	no	no	no	Yes	Yes	Yes	Others
2023-05-05 16:11:17	العربية	21-30	Female	Saudi	Single	High School	Student	O	O-	18 years old	50kg	3 months	Yes	I don't know	Yes	Yes	Strongly agree	agree	agree	Strongly agree	no						no	no	no	Yes	Yes	no	Yes	Yes	no	Yes	Others
2023-05-05 17:49:35	العربية	31-50	Female	Saudi	Single	Higher Degree (Master, PhD, Others)	Civil	A	O-	18 years old	50kg	3 months	Yes	Yes	no	Yes	agree	agree	agree	agree	Yes	2-5 times	both of them	Positive	Yes	Yes	no	no	no	no	no	no	no	Yes	Yes	Yes	token gifts
2023-05-06 15:52:57	العربية	21-30	male	Saudi	Single	Bachelor's degree	Student	O	AB-	I don't know	I don't know	I don't know	Yes	I don't know	I don't know	I don't know	agree	I don't know	agree	I don't know	no						no	no	no	Yes	Yes	no	no	no	Yes	Yes	paying money
2023-05-07 19:34:06	العربية	21-30	Female	Saudi	Single	Bachelor's degree	Student	A	O-	18 years old	70kg	I don't know	no	Yes	I don't know	Yes	agree	Disagree	I don't know	agree	no						no	no	no	no	no	no	no	no	Yes	Yes	Others
2023-05-07 23:16:55	العربية	21-30	male	Saudi	Married	Higher Degree (Master, PhD, Others)	Civil	AB	O-	I don't know	50kg	2 months	Yes	no	Yes	Yes	Strongly agree	Strongly agree	Strongly agree	Strongly agree	Yes	Every year	Voluntary	Positive	Yes	Yes	no	no	no	no	no	no	no	no	Yes	Yes	Others
2023-05-08 11:28:35	العربية	21-30	Female	non-Saudi	Single	Bachelor's degree	Private	O	O-	I don't know	I don't know	2 months	no	no	no	Yes	Disagree	agree	I don't know	agree	no						no	no	no	Yes	Yes	no	no	no	Yes	Yes	token gifts, Others
2023-05-08 14:02:03	العربية	21-30	Female	Saudi	Single	Higher Degree (Master, PhD, Others)	Student	B	O-	18 years old	50kg	2 months	Yes	Yes	Yes	Yes	agree	agree	agree	agree	Yes	once	both of them	Positive	Yes	Yes	no	no	no	no	no	no	no	no	Yes	no	paying money
2023-05-08 14:28:59	العربية	21-30	Female	Saudi	Single	Higher Degree (Master, PhD, Others)	Student	B	O-	18 years old	50kg	2 months	Yes	Yes	Yes	Yes	agree	agree	agree	agree	Yes	once	both of them	Positive	Yes	Yes	no	no	no	no	no	no	no	no	no	no	paying money
2023-05-08 19:24:30	العربية	21-30	Female	Saudi	Single	Bachelor's degree	Unemployed	O	AB-	18 years old	50kg	4 months	Yes	no	no	Yes	agree	agree	Strongly agree	I don't know	no						no	no	no	no	Yes	no	no	no	no	Yes	paying money
2023-05-08 20:24:31	العربية	21-30	Female	Saudi	Married	Bachelor's degree	Private	A	O-	18 years old	50kg	I don't know	Yes	no	Yes	Yes	agree	Disagree	Strongly agree	Strongly agree	Yes	2-5 times	Voluntary	Positive	Yes	Yes	no	no	no	no	no	no	no	Yes	Yes	no	Others
2023-05-10 19:27:39	العربية	21-30	Female	Saudi	Single	Bachelor's degree	Student	O	AB-	18 years old	50kg	3 months	no	no	Yes	Yes	agree	I don't know	I don't know	agree	no						Yes	no	no	no	no	no	no	no	Yes	Yes	paying money, token gifts, Others
2023-05-11 18:40:40	العربية	31-50	Female	Saudi	Married	Higher Degree (Master, PhD, Others)	Civil	O	O-	I don't know	70kg	3 months	no	no	Yes	Yes	Strongly agree	Strongly agree	Strongly agree	Strongly agree	no						Yes	no	no	no	no	no	no	Yes	Yes	Yes	token gifts
2023-05-11 23:22:05	العربية	31-50	Female	non-Saudi	Single	Bachelor's degree	Unemployed	B	A-	18 years old	50kg	2 months	Yes	Yes	no	no	Disagree	agree	agree	Disagree	no						no	no	no	no	no	Yes	no	Yes	Yes	Yes	token gifts
2023-05-12 17:37:43	العربية	21-30	Female	Saudi	Single	Bachelor's degree	Student	O	O-	I don't know	50kg	I don't know	Yes	no	Yes	Yes	agree	I don't know	Strongly agree	agree	Yes	2-5 times	Voluntary	Positive	Yes	Yes	no	no	no	no	no	no	no	Yes	Yes	Yes	paying money
2023-05-14 20:45:26	العربية	21-30	Female	Saudi	Single	Bachelor's degree	Student	O	O-	15 years old	I don't know	I don't know	Yes	Yes	Yes	I don't know	Strongly agree	Strongly agree	Strongly agree	Strongly agree	Yes	once	both of them	Positive	Yes	Yes	no	no	no	no	no	no	no	Yes	no	no	token gifts, Others
2023-05-14 23:27:13	العربية	31-50	male	Saudi	Married	Higher Degree (Master, PhD, Others)	Civil	O	A-	I don't know	I don't know	3 months	Yes	Yes	no	Yes	Strongly agree	I don't know	I don't know	agree	no						no	no	no	Yes	no	no	Yes	no	Yes	Yes	paying money, token gifts, Others
2023-05-14 23:33:45	العربية	31-50	male	Saudi	Married	Higher Degree (Master, PhD, Others)	Civil	O	AB-	I don't know	I don't know	3 months	no	Yes	no	Yes	Strongly agree	I don't know	I don't know	agree	no						no	no	no	Yes	no	no	Yes	no	Yes	Yes	paying money, token gifts
2023-05-14 23:51:39	العربية	31-50	male	Saudi	Married	Bachelor's degree	Civil	O	O-	18 years old	50kg	4 months	no	no	no	Yes	Strongly agree	agree	agree	I don't know	no						no	no	no	Yes	Yes	no	no	Yes	Yes	Yes	paying money
2023-05-15 16:30:23	العربية	31-50	male	Saudi	Single	Bachelor's degree	Civil	A	A-	18 years old	50kg	4 months	no	no	Yes	I don't know	Strongly agree	Strongly agree	Strongly agree	Strongly agree	no						no	no	no	no	Yes	no	no	Yes	Yes	Yes	Others
2023-05-15 22:03:41	العربية	21-30	Female	Saudi	Single	Higher Degree (Master, PhD, Others)	Student	O	O-	I don't know	I don't know	I don't know	no	Yes	no	Yes	agree	I don't know	agree	agree	no						no	no	no	no	Yes	no	no	Yes	Yes	Yes	paying money, token gifts
2023-05-16 10:49:03	العربية	31-50	male	Saudi	Married	Higher Degree (Master, PhD, Others)	Private	O	AB-	16 years old	70kg	3 months	Yes	no	no	no	Disagree	Disagree	I don't know	agree	Yes	2-5 times	Voluntary	Positive	Yes	Yes	no	no	no	no	no	no	no	Yes	Yes	Yes	paying money, token gifts
2023-05-17 21:52:07	العربية	21-30	Female	Saudi	Married	Bachelor's degree	Private	AB	O-	I don't know	50kg	I don't know	Yes	I don't know	no	I don't know	agree	agree	agree	Strongly agree	no						Yes	no	no	no	no	no	no	Yes	Yes	Yes	token gifts
2023-05-19 13:56:31	العربية	31-50	male	Saudi	Married	Higher Degree (Master, PhD, Others)	Military sector	A	AB-	18 years old	50kg	3 months	Yes	Yes	no	Yes	agree	agree	agree	agree	Yes	2-5 times	both of them	Positive	Yes	Yes	no	no	no	no	no	no	no	no	Yes	Yes	token gifts
2023-05-20 17:16:22	العربية	31-50	male	Saudi	Married	Bachelor's degree	Private	AB	O-	18 years old	50kg	2 months	Yes	Yes	no	Yes	agree	Disagree	Disagree	Strongly agree	Yes	Every year	Voluntary	Positive	Yes	Yes	no	no	no	no	no	no	no	no	Yes	Yes	Others
2023-05-22 15:07:30	العربية	21-30	Female	Saudi	Single	Bachelor's degree	Student	O	O-	17 years old	50kg	3 months	no	no	I don't know	Yes	Strongly disagree	Strongly disagree	Strongly agree	Strongly agree	no						no	no	no	no	no	no	Yes	no	Yes	Yes	paying money, token gifts
2023-05-23 08:20:42	العربية	21-30	Female	Saudi	Single	High School	Student	O	O-	I don't know	I don't know	I don't know	no	I don't know	I don't know	I don't know	agree	Disagree	agree	agree	no						no	no	no	no	Yes	no	no	no	Yes	Yes	token gifts
2023-05-23 18:51:25	العربية	21-30	Female	Saudi	Single	High School	Student	O	O-	18 years old	50kg	I don't know	Yes	no	Yes	Yes	agree	I don't know	Strongly agree	Strongly agree	no						Yes	no	no	no	no	no	no	no	no	Yes	Others
2023-05-24 18:15:17	العربية	21-30	Female	Saudi	Single	Bachelor's degree	Student	B	O-	18 years old	50kg	3 months	Yes	no	no	Yes	agree	I don't know	Strongly agree	Strongly agree	Yes	once	Voluntary	Positive	Yes	Yes	no	no	no	no	no	no	no	Yes	Yes	Yes	token gifts, Others
2023-05-26 16:43:44	العربية	31-50	Female	non-Saudi	Single	Higher Degree (Master, PhD, Others)	Private	O	O-	I don't know	I don't know	I don't know	Yes	Yes	Yes	Yes	Disagree	agree	Strongly agree	agree	no						no	no	no	no	Yes	no	no	Yes	Yes	Yes	token gifts
2023-05-28 03:32:33	العربية	21-30	male	Saudi	Single	Bachelor's degree	Student	O	AB-	I don't know	50kg	3 months	Yes	Yes	Yes	Yes	Disagree	agree	Strongly agree	Strongly agree	Yes	2-5 times	both of them	Positive	Yes	Yes	no	no	no	no	no	no	no	Yes	Yes	Yes	paying money
2023-05-28 19:57:13	العربية	31-50	male	non-Saudi	Single	Bachelor's degree	Private	A	B-	18 years old	50kg	4 months	Yes	no	I don't know	I don't know	agree	Strongly agree	Strongly agree	Strongly agree	no						Yes	no	no	no	no	no	no	no	Yes	Yes	token gifts
2023-05-30 05:19:13	العربية	18-20	Female	Saudi	Single	High School	Student	O	O-	18 years old	50kg	3 months	Yes	I don't know	no	Yes	Strongly agree	agree	Strongly agree	agree	Yes	once	Voluntary	Positive	Yes	Yes	no	no	no	no	no	no	no	no	Yes	Yes	paying money
2023-06-02 16:05:37	العربية	21-30	Female	Saudi	Single	Bachelor's degree	Student	B	O-	18 years old	50kg	3 months	Yes	Yes	Yes	Yes	agree	agree	agree	agree	no						no	Yes	no	Yes	no	no	no	Yes	Yes	Yes	paying money
2023-06-02 19:43:59	العربية	21-30	Female	Saudi	Single	High School	Student	O	O-	I don't know	I don't know	3 months	Yes	no	I don't know	Yes	Strongly disagree	I don't know	agree	agree	no						Yes	no	no	no	no	no	no	Yes	Yes	Yes	token gifts, Others
2023-06-03 13:53:16	العربية	21-30	male	non-Saudi	Married	High School	Private	O	O-	I don't know	I don't know	I don't know	no	I don't know	I don't know	I don't know	agree	agree	agree	agree	Yes	2-5 times	Voluntary	Positive	Yes	Yes	no	no	no	no	no	no	no	Yes	Yes	Yes	paying money
2023-06-03 20:11:51	العربية	21-30	male	Saudi	Single	Higher Degree (Master, PhD, Others)	Civil	B	B-	18 years old	I don't know	I don't know	no	I don't know	I don't know	I don't know	Strongly agree	agree	agree	agree	no						no	no	no	Yes	Yes	no	no	Yes	Yes	Yes	paying money
2023-06-05 01:37:53	العربية	21-30	Female	Saudi	Single	Bachelor's degree	Student	O	O-	18 years old	50kg	4 months	Yes	no	Yes	Yes	Disagree	Disagree	Disagree	agree	no						Yes	no	no	no	no	no	no	Yes	no	Yes	token gifts
2023-06-05 04:39:20	العربية	21-30	Female	Saudi	Single	Higher Degree (Master, PhD, Others)	Student	B	O-	18 years old	50kg	3 months	Yes	I don't know	Yes	Yes	agree	I don't know	I don't know	agree	no						no	no	no	no	no	Yes	no	no	Yes	Yes	paying money
2023-06-05 17:32:41	العربية	21-30	male	Saudi	Single	Higher Degree (Master, PhD, Others)	Student	B	O-	18 years old	50kg	3 months	Yes	Yes	Yes	Yes	agree	I don't know	I don't know	agree	no						no	no	no	no	no	Yes	no	no	Yes	Yes	paying money
